# Supplementary material for: A tRNA modification in Mycobacterium tuberculosis facilitates optimal intracellular growth
Source: eLife. 2023 Sep 27;12:RP87146. doi: 10.7554/eLife.87146 (PMC10531406; doi:10.7554/eLife.87146)
Supplement: Figure 4—source data 1. [file elife-87146-fig4-data1.xlsx]

## Sheet: Fig. 4
Figure 4A	Species	-1	1	2	3	4	5	6	7	8	9	10	11	12	13	14	15	16	17	17A	18	19	20	20A	20B	21	22	23	24	25	26	27	28	29	30	31	32	33	34	35	36	37	38	39	40	41	42	43	44
WT IAA+	Leu5_CAA	-	1	0.333333	0.0769231	0.0108696	0.0107527	0	0	0	0.0510204	0.02	0	0.00990099	0.00980392	0.0192308	0.00952381	0.0186916	0.0446429	-	0.0175439	0	0.0172414	0.0866142	-	0.0230769	0.00763359	0.00757576	0.0075188	0.00746269	0	0.0218978	0.0143885	0.0141844	0	0	0.00704225	0.0138889	0	0.0136986	0.0394737	0.136364	0.260504	0.269939	0.941848	0.0147627	0.00559245	0.00139616	0.00174216
Termination	Phe_GAA	-	1	0.4	0.0697674	0	0.0444444	0.0625	0	0	0.0943396	0.0535714	0	0.0175439	0	0.0655738	0.031746	0.0735294	0.105263	-	0.155556	0.0322581	0.0106383	0.0309278	-	0.0761905	0.0454545	0.00900901	0.00892857	0.026087	0.00862069	0	0	0.0169492	0	0	0	0.00840336	0	0.00833333	0.00826446	0.0472441	0.48996	0.233846	0.920499	0.0383439	0.0074714	0.00116605	0.0087841
	Leu4_TAA	-	1	0.4	0	0.285714	0	0	0	0.125	0.2	0	0	0	0	0	0	0	0	-	0.166667	0	0	0.0769231	-	0	0	0	0	0.0714286	0.0666667	0	0.0625	0	0	0	0.0588235	0	0	0	0.105263	0.424242	0.175	0.148936	0.961912	0.0245059	0.00550315	0.00156986	0.00312989
	Trp_CCA	-	1	0.697789	0.0169082	0.00240964	0	0	0.00954654	0	0.007109	0.0140187	0.00696056	0.00691244	0.00913242	0.0022779	0	0	0.00453515	-	0.00898876	0.00224215	0	-	-	0.0219298	0.0172414	0.00215054	0	0.0106383	0.0105263	0.00210084	0.0041841	0.00829875	0.00413223	0.00206186	0	0.00614754	0.00204499	0.00204082	0.00203666	0.0140562	0.0423077	0.0877193	0.821708	0.0338471	0.00361337	0.0027027	0.00239665
	Cys_GCA	-	1	0.432624	0.0408163	0.0264901	0	0.00657895	0.00653595	0.0377358	0.00625	0.00621118	0	0	0	0.00617284	0.00613497	0.0180723	-	-	0.0292398	0.00581395	0.00578035	-	-	0.00574713	0.0113636	0.00564972	0.00561798	0	0.0111111	0.00552486	0	0.010929	0	0	0	0.00543478	0	0.00540541	0.0106952	0.0260417	0.142857	0.161049	0.844496	0.0508568	0.015778	0.00487277	0.00805585
	Ser2_CGA	-	1	0.659004	0.0744681	0.06	0.0131579	0.0161812	0.0283019	0.0185185	0.027027	0.0347826	0.0198864	0.0613333	0.0335052	0.00257069	0.111872	0.0135135	-	-	0.0368764	0.00646552	0	0.0190275	0.0125261	0.0477137	0.0308285	0.0114286	0.00379507	0.00378072	0.00376648	0.00747664	0.00925926	0.010989	0.00364964	0	0	0.00724638	0.0177936	0.0409556	0.00846024	0.015	0.0228013	0.00647249	0.17047	0.0286832	0.00518807	0.00899743	0.0126904
	Ser1_TGA	-	1	0.909091	0.0833333	0.0769231	0.0714286	0.0666667	0	0	0.0625	0	0.0588235	0	0.0555556	0	0	0	-	-	0.0526316	0.0952381	0.0454545	0.0434783	0.0416667	0	0.04	0	0	0	0.0384615	0.103448	0	0.0645161	0.03125	0	0	0.0588235	0.0285714	0.0277778	0	0.0526316	0.191489	0.20339	0.893309	0.0432526	0.0153322	0.00676819	0.0166389
	Tyr_GTA	-	1	0.757576	0.175	0.130435	0.0612245	0.02	0	0.0740741	0.0181818	0	0	0.0178571	0.0344828	0.0169492	0.0483871	0.03125	-	-	0.030303	0	0	0.0149254	0.0428571	0	0	0.0410959	0	0.0135135	0	0	0.0133333	0.025974	0.0722892	0.0119048	0	0.0561798	0.021978	0.0421053	0.040404	0.0747664	0.241135	0.447059	0.977374	0.0332819	0.00444065	0.000597423	0.00161895
	Val3_CAC	-	1	0.201938	0.0141383	0.0176426	0.0413818	0.00679057	0.00603908	0.00424478	0.00667604	0.0055905	0.00348189	0.0130584	0.0118846	0.0407166	0.0281735	0.00816326	-	-	0.0136265	0.0095092	0.0121212	-	-	0.00241838	0.00421433	0.00479329	0.00268898	0.00682493	0.0070713	0.00205822	0.00117474	0.011611	0.00087007	0.000289939	0.000869061	0.00461361	0.00287522	0.00742009	0.00820832	0.00730542	0.00503215	0.00528365	0.000555864	0.00166482	0.00414479	0.00165517	0.00793651
	Val2_GAC	-	1	0.578512	0.112741	0.00818182	0.0110878	0.0127219	0.00412493	0.0527491	0.0363098	0.0320229	0.0125964	0.0126904	0.0110442	0.0439165	0.0192987	0.00584932	-	-	0.0212961	0.0075	0.00923216	-	-	0.00537514	0.00623192	0.00838667	0.00198238	0.0093825	0.00929529	0.00301724	0.00450547	0.00850883	0.00864614	0.00960735	0.00560748	0.00351821	0.0061703	0.00348432	0.0109467	0.028937	0.00587084	0.0123695	0.00135109	0.000771456	0.00556195	0.0113766	0.00170358
	Val1_TAC	-	1	0.231242	0.0109489	0.0108303	0.00953516	0.00710059	0.00821596	0.00117233	0.0172811	0.0214205	0.00560538	0.0110865	0.00441501	0.00983607	0.0010917	0.00434783	-	-	0.0376569	0.00520291	0.013347	-	-	0.0346878	0.0165692	0.00097371	0.00387973	0.0105566	0.000958773	0.0076118	0.00473485	0.00471254	0.00655431	0.0101946	0.00185014	0.00734619	0.00457038	0.00545454	0.0134529	0.00712378	0.00443262	0.0113935	0.00174978	0.00348736	0.00606586	0.00259291	0.000863558
	Gly1_CCC	-	1	0.281239	0.0936909	0.00968447	0.00124805	0.00373018	0.0292698	0.00985958	0.0187628	0.0186997	0.00855676	0.00988421	0.0130992	0.0142857	0.00437637	0.00218341	-	-	0.0067769	0.000812568	0.00912507	-	-	0.027154	0.0149177	0.00077101	0.00128337	0.0131712	0.0191304	0.00321942	0.0119892	0.00776888	0.00290487	0.00241488	0.00861863	0.00381588	0.00380138	0.00848057	0.00281889	0.0104603	0.00531792	0.0020766	0.00299057	0.00526316	0.00659241	0.000454442	0.00339674
	Gly3_GCC	-	1	0.514617	0.111486	0.00885991	0.00250125	0.0168852	0.06298	0.0125891	0.0771277	0.0325027	0.0105856	0.0133527	0.00342556	0.00511207	0.0134489	0.00180715	0.0246758	-	0.065969	0.0051474	0.00662406	-	-	0.0295478	0.024103	0.00872791	0.00725658	0.00463562	0.00717114	0.00532311	0.00350096	0.0115352	0.0147743	0.0135548	0.00132315	0.000610314	0.0058651	0.00382794	0.00580871	0.010112	0.00394984	0.001479	0.00137849	0.00118017	0.00547731	0.00834142	0.00251548
	Gly2_TCC	-	1	0.35	0.0825688	0.0018315	0.00364964	0.00724638	0.00719425	0.00358423	0.00534759	0.0157895	0.00696864	0.0103448	0.00172117	0.0380795	0.0114566	0.00650406	-	-	0.00646204	0.00482315	0.0142631	-	-	0.0336907	0.0135952	0.0015083	0.0045045	0.0104012	0.00443787	0.00147711	0.00294551	0.00730994	0.00436681	0.00434783	0.004329	0.00431035	0	0	0.00854701	0.00142248	0.00142045	0.00141844	0.00564175	0.00421348	0.0152144	0.0109439	0.00272851
	Ala3_CGC	-	1	0.193541	0.0239944	0.00538138	0.00303242	0.0094732	0.0154686	0.00857014	0.0155417	0.000887311	0.00243417	0.00833882	0.00306279	0.00522307	0.0139485	0.0012859	0.0164418	-	0.06078	0.00590435	0.00742332	-	-	0.0256947	0.0157362	0.00835965	0.00902062	0.00531038	0.00273923	0.00363901	0.000908926	0.016625	0.003385	0.00177841	0.00177525	0.00106402	0.00494089	0.00439213	0.000877655	0.00262605	0.00574413	0.00156413	0.00329118	0	0.000865351	0.00857927	0.0103583
	Ala2_GGC	-	1	0.145678	0.0167118	0.00317309	0.00174216	0.00879121	0.0134737	0.00692095	0.0149977	0.0021164	0.00241291	0.0059961	0.00149678	0.0041735	0.00533729	0.00413406	0.0468618	-	0.0130556	0.00235555	0.00551192	-	-	0.0206478	0.012	0.00701708	0.00474371	0.00184138	0.00249278	0.0065172	0.00441215	0.00310479	0.0021944	0.00526451	0.00205023	0.0019184	0.00204212	0.000510269	0.00140127	0.00670631	0.00465995	0.00176012	0.00113023	0.00450056	0.00224523	0.00632127	0.000743126
	Ala1_TGC	-	1	0.12559	0.0128056	0.00232288	0.000580383	0.00691643	0.00573066	0.00342661	0.0336645	0.0184182	0.00538793	0.00268673	0.000537057	0.00587293	0.00319319	0.000531915	0.0120862	-	0.0408266	0.00401606	0.00648379	-	-	0.0262263	0.0129434	0.00619342	0.00142721	0.00379147	0.00612341	0.00562061	0.00233645	0.000467071	0.0018648	0.00740398	0.000924642	0	0.000462107	0.00642792	0.00229043	0.00546697	0.00588768	0.000904977	0.000452284	0.003156	0.00448833	0.00757238	0.000890076
	Glu2_CTC	-	1	0.115108	0.00966921	0.0120664	0.0050025	0.00448207	0.00297915	0	0.00346363	0.0227273	0.000966184	0.00480769	0.0179415	0.0472335	0.012	0.00354296	-	-	0.0105171	0.00218627	0.000873744	0.00607903	0.0081826	0.0123352	0.00591966	0.0079698	0.00167504	0.0033389	0.0272026	0.0016214	0.00121458	0.0020202	0	0.00201613	0.00241352	0.00160643	0.00120337	0.0028	0.00318979	0.0137633	0.00664062	0.00928793	0	0	0.00768049	0.00382556	0.00152788
	Asp_GTC	-	1	0.115183	0.0122818	0.0130782	0.00412961	0.00348212	0.0059786	0.00376175	0.00468019	0.00434918	0.00340557	0.00980993	0.00275145	0.0105868	0.0369939	0.00290444	0.0109164	-	0.0746943	0.0120798	0.00157315	0.0152337	-	0.0774178	0.0147853	0.0113689	0.0062255	0.00161142	0.00275482	0.0016044	0.0036538	0.0040937	0.000454649	0.00158874	0.00226449	0.0020339	0.00247971	0.00292201	0.0100134	0.0196335	0.00843608	0.00900322	0.000428541	0.000642398	0.00849257	0.0025413	0.00042337
	Glu1_TTC	-	1	0.252336	0.0237226	0	0.00363636	0.00181488	0.00541516	0	0.005386	0.0106572	0.00530035	0.00352113	0.0290598	0.0266223	0.0322061	0.00480769	0.00952381	-	0.0262751	0.00154321	0.00154083	0.00153846	0.0121581	0.0394161	0.0228245	0.0112835	0.00281294	0.00420168	0.0505319	0	0.00397351	0.00264201	0	0.00131926	0	0.00263158	0	0.088729	0.413914	0.55917	0.011635	0.00274809	0.000915192	0.000304971	0.00364631	0.00242498	0.00030303
	Leu1_CAG	-	1	0.403063	0.0154215	0.00613079	0.0107817	0.00735786	0.00532269	0.014103	0.0107073	0.0048434	0.00513974	0.0158078	0.00690738	0.00219298	0.00467727	0.00619771	-	-	0.0283047	0.00360036	0.00862582	0.0246591	-	0.0134516	0.00171429	0.0022805	0.0176421	0.00334915	0.00555093	0.00387061	0.00385569	0.00954719	0.00217746	0.00108755	0.00594595	0.00884007	0.00559403	0.0213764	0.0551724	0.0109622	0.00291474	0.0141284	0.0605174	0.0111235	0.00728799	0.00110302	0.00307895
	Leu2_GAG	-	1	0.467727	0.0728534	0.0798085	0.0164835	0.00312989	0.00312013	0.0206264	0.0157895	0.0133531	0.00369549	0.0223988	0.0107219	0.00356125	0.00987306	0.0125348	-	-	0.0452128	0.005291	0.0104712	0.0503418	-	0.0195003	0.00121729	0.00484555	0.020178	0.00118554	0.00413223	0.00528479	0.00815376	0.0120829	0.00685714	0.00962083	0.0199667	0.0142154	0.0113514	0.0175252	0.0105097	0.00885417	0.00414938	0.0178299	0.106509	0.0139138	0.0189344	0.00699607	0.0142241
	Leu3_TAG	-	1	0.405573	0.0771429	0.00849858	0	0	0.00282486	0.00840336	0.0110803	0.00550964	0	0.0371353	0.00789474	0.00262467	0.0129534	0.00771208	0.0126904	-	0.0390244	0.00485437	0.00483092	0.0372093	-	0.0358744	0.00446429	0.00665188	0.0870445	0.037037	0.0153551	0.00191571	0.00948767	0.00566038	0.00562852	0.00187266	0.00927644	0.0164234	0.0231729	0.0360825	0.11145	0.0409956	0.0172662	0.0211268	0.0340136	0.02	0.00924703	0	0.00131926
	Arg2_ACG	-	1	0.570485	0.0974155	0.00198413	0.00591716	0.0287356	0.00571429	0	0.0402194	0.0437063	0.0288625	0.0150502	0.00829187	0.0751534	0.0283159	0.0103245	-	-	0.0410184	0.02213	0.00413223	0.0189189	-	0.0864198	0.0689655	0.00684931	0.0022779	0.00678733	0.0188679	0.0269978	0.0169851	0.00737619	0.00524109	0.00521376	0.00208116	0.0173824	0.00102145	0.012109	0.0552908	0.0894097	0.0179028	0.070523	0.867451	0.0311387	0.0109702	0.00291019	0.00180306
	Arg3_CCG	-	1	0.396078	0.0555556	0.00917431	0.00365631	0.00182482	0.00544465	0.00361664	0.0399306	0.073955	0.0235479	0.0215054	0.0341246	0.034384	0.0278552	0.00416089	-	-	0.00276625	0.00686813	0.00137174	0.0161943	-	0.101818	0.0646258	0.00563698	0.00448934	0.0143805	0.0173913	0.00647948	0.00750268	0.028125	0.00518135	0.00206825	0.00820513	0.00306749	0.00204082	0.020979	0.00694444	0.00296736	0.00394089	0.0277778	0.534344	0.0467687	0.0309023	0.00492005	0.00326931
	Pro1_CGG	-	1	0.915076	0.0244059	0.00256246	0.00382897	0.00254615	0.0050665	0.0149719	0.00310945	0.00248139	0.00123916	0.00738007	0.0030656	0.0103155	0.020214	0.00296384	0.00471976	0.00528169	0.0121739	0.00231348	0.00230814	-	-	0.023662	0.0182522	0.00385675	0.00493421	0.00109529	0.00381888	0.00217746	0.0037961	0.00539374	0.00376142	0.00481283	0.00213447	0.000533333	0.00477707	0.0202808	0.00773994	0.0015456	0.00868233	0.0383104	0.738034	0.00486556	0.00115104	0.00862178	0.0012663
	Pro2_GGG	-	1	0.84277	0.019795	0.000353357	0.00105895	0.00666199	0.00592541	0.00173974	0.00346741	0.0017307	0.000346021	0.00344828	0.00309385	0.0047896	0.0148298	0.000673627	0.00569323	0.00731383	0.0137705	0.00228983	0.00261011	-	-	0.0182575	0.0145202	0.00408677	0.00313381	0.00125196	0.000312891	0.00249688	0.00311139	0.00186335	0.00093081	0.00185816	0.00308737	0.0208585	0.00750075	0.0118589	0.000888626	0.00236407	0.00294638	0.00381567	0.0429775	0.0143965	0.00138236	0.00193157	0.00384827
	Pro3_TGG	-	1	0.91358	0.0169903	0	0.00483092	0.00480769	0.0118765	0.00472813	0.013986	0.016055	0.00456621	0.0112867	0.00449438	0.00890869	0.00883002	0	0.00220264	0.00656455	0.00867679	0	0	-	-	0.0149573	0.00847458	0.00421941	0	0.00420168	0.010395	0	0	0	0	0	0	0.00414079	0.00617284	0.0221328	0.0158416	0.0117417	0.0116054	0.0226843	0.440212	0.0227508	0.00820513	0	0.0040858
	Gln2_CTG	-	1	0.518118	0.0302587	0.00461501	0.00193939	0.00241838	0.00934355	0.0185751	0.00537886	0.000701098	0.00326112	0.00647998	0.00460723	0.0043578	0.0169109	0.0035947	0.00447327	-	0.0141125	0.00351571	0.00328515	-	-	0.0101886	0.00581897	0.00343643	0.00978307	0.00654976	0.0116935	0.00622536	0.00103648	0.00268762	0.00370752	0.000823215	0.000822538	0.0179725	0.00342121	0.00758937	0.00378034	0.000993838	0.00455085	0.00960219	0.0486577	0.00868601	0.00331553	0.00220548	0.00511977
	His_GTG	1	0.30067	0.023446	0.0244681	0.0136411	0.00391952	0.0169535	0.00764721	0.013826	0.0365706	0.0254897	0.00726335	0.00905503	0.00760369	0.0242806	0.0343031	0.00259853	0.0228523	-	0.0553668	0.00576312	0.0127526	-	-	0.0585519	0.0222142	0.00288133	0.00483871	0.00747065	0.0109078	0.00837404	0.00382343	0.0103199	0.00445205	0.000342349	0.00273131	0.00779133	0.00856423	0.00451354	0.00416181	0.00215947	0.000995685	0.0108339	0.00310915	0.0013074	0.000979592	0.000652635	0.000977995
	Gln1_TTG	-	1	0.899281	0.277922	0.0102828	0.0025641	0.00510204	0.0224439	0.00742574	0	0.00246914	0	0.00246305	0.00733496	0.00486618	0.0283688	0.0116822	0.016092	-	0.0224719	0	0.00224215	-	-	0.0154525	0.00657895	0.00218818	0.00218341	0.00217865	0.0043384	0	0	0	0.0021645	0	0.00431035	0.010661	0.00212766	0.00843882	0.107345	0.489423	0.0179415	0.025759	0.0918964	0.0244499	0.00968523	0.000806452	0.00161031
	fMetA_CAT	-	1	0.208713	0.0141026	0.0201005	0.00437774	0.00497822	0.0400239	0.00770599	0.0237269	0.0248307	0.00950251	0.0137817	0.00657174	0.0161638	0.0058918	0.0142555	0.0104493	-	0.038191	0.004004	0.00050025	0.0181729	-	0.0565338	0.0119048	0.00228415	0.00545207	0.00855856	0.00403769	0.00446628	0.00178333	0.00576241	0.00441306	0.000881834	0.001321	0.0078637	0.00174444	0.00347675	0.01287	0.0181129	0.00502934	0.00334169	0.00291545	0.00620861	0	0.00330033	0.0334928
	fMetB_CAT	-	1	0.211538	0.0188679	0	0	0.0185185	0.0181818	0	0.0677966	0.0327869	0	0.031746	0	0.015625	0	0.030303	0.0434783	-	0.197674	0	0	0.0337079	-	0.0531915	0.06	0	0	0	0	0	0	0.00990099	0	0.00980392	0	0.00970874	0.00961539	0.267606	0.752182	0.706755	0.0106329	0.00653924	0.00699301	0.00298805	0.00396825	0.00148588	0.00394672
	fMetC_CAT	-	1	0.900888	0.0232978	0.0115148	0.00506217	0.00230374	0.00265111	0.00369783	0.00586433	0.00418374	0.00226107	0.00407067	0.0092672	0.010276	0.00750169	0.00310898	0.00393371	0.00813548	0.0115697	0.00131115	0.00367407	-	-	0.0257716	0.0206435	0.00496086	0.00386071	0.00399908	0.00337242	0.000842395	0.00130019	0.00449216	0.000608735	0.000836311	0.00129081	0.00174335	0.00339931	0.00406259	0.0046428	0.0100082	0.00310398	0.00191783	0.00139953	0.00103017	0.00300785	0.00190379	0.000439142
	Ile1_GAT	-	1	0.154328	0.00828893	0.0047142	0.00702165	0.00783745	0.00720461	0.00885461	0.0389789	0.0172646	0.00776231	0.00980652	0.00684391	0.00938722	0.00827515	0.00769823	0.00306984	-	0.0143722	0.00326715	0.00100427	0.0204132	-	0.0714775	0.0137387	0.00426104	0.00223764	0.00267797	0.0033363	0.00221926	0.00155108	0.00638485	0.00416575	0.00869376	0.0015191	0.00151679	0.0100815	0.00214041	0.00511073	0.0263322	0.00268817	0.00820345	0.0153473	0.000807103	0.00100786	0.00978044	0.00119617
	Arg5_CCT	-	1	0.442308	0.0982659	0.00859599	0.00569801	0.00284091	0.0084507	0.00280899	0.0871795	0.0647482	0.0118483	0.0231481	0.0204082	0.0413043	0.004329	0	-	-	0.00858369	0	0.00214133	0.0189076	-	0.061144	0.0231214	0.00383877	0	0.0169811	0.00749064	0.012939	0.00184502	0	0	0.00184162	0.00183823	0	0.00183486	0.0108893	0.00181159	0.00361011	0.0124777	0.0175131	0.0034904	0.00174216	0.0154374	0.0315615	0.00823723
	Ser3_GCT	-	1	0.234957	0.00569801	0.0112676	0.00837989	0.00278552	0.00691563	0.00275862	0.00137741	0.00137552	0.0122283	0.0490956	0.0361146	0.00372208	0.00247525	0.00123609	-	-	0.00857843	0.00122399	0	0	0.00365854	0.00243309	0.00484261	0.00361882	0.00480192	0.00119904	0.00239234	0	0.00238663	0.00238095	0.00473934	0.00938967	0.00234192	0.00466201	0.0103806	0.00459242	0.00343249	0.00794552	0.00676437	0.00560538	0.0121816	0	0.00110619	0.0109409	0.00218341
	Arg4_TCT	-	1	0.285714	0.112233	0.00446927	0.00334076	0.01427	0.00654307	0.0118534	0.0413223	0.0491159	0.0126091	0.00674374	0.00574713	0.012299	0.00844278	0.0175115	0.0073193	-	0.018851	0.00624442	0.0044405	0.0165939	-	0.0560594	0.0114099	0.00243902	0.00324149	0.010425	0.0103175	0.0117647	0.00234742	0.00389712	0.00155642	0	0.00310318	0.00540123	0.00230947	0.0121673	0.0223048	0.00148478	0.00516987	0.00441176	0.0051207	0.00509461	0.00145349	0.00217549	0.0107604
	Thr2_CGT	-	1	0.147441	0.0709723	0.00634697	0.00140845	0.00699301	0.00763359	0.00207756	0.0418049	0.0283688	0.0133588	0.0138018	0.0111663	0.0164735	0.00906892	0.00241254	0.0148544	-	0.0464589	0.00169683	0.00282008	-	-	0.0188157	0.0174008	0.0027115	0.000542005	0.00592672	0.00695559	0.00266809	0.00212992	0.0239085	0.00773595	0.00716846	0.00661241	0.0030426	0.00454316	0.00651956	0.00150225	0.0015	0.0196078	0.00341964	0.00486145	0.000485909	0.00435414	0.00672753	0.0280243
	Thr1_GGT	-	1	0.152877	0.0361479	0.00330033	0.00356262	0.00218759	0.00489796	0.00648824	0.0635443	0.0414948	0.0183421	0.0140911	0.0202485	0.0711691	0.045102	0.00588355	0.0194947	-	0.0468335	0.00208136	0.00937207	-	-	0.0354366	0.0132025	0.00124733	0.00266572	0.00530316	0.00771794	0.00210047	0.00522375	0.00931516	0.00617178	0.00883602	0.00641567	0.00403565	0.00998835	0.00414456	0.00165508	0.0054321	0.0161943	0.00579617	0.00782748	0.0015949	0.00127429	0.000795798	0.00190628
	Thr4_TGT	-	1	0.266504	0.11087	0.00540541	0.00107991	0.0138445	0.0021254	0.0042328	0.055	0.0338164	0.017094	0.0131209	0.00744186	0.00921659	0.0127389	0.00452899	-	-	0.015165	0.00884173	0.013089	-	-	0.0361648	0.0270049	0.00731113	0.000811688	0.0120289	0.00478851	0.0102686	0.00236407	0.00314218	0.00856698	0.002331	0	0.0122794	0.00229709	0.0135952	0.0112024	0.00814815	0.0231548	0.00860832	0.0106458	0.0049435	0.00141044	0.000704722	0.0125261
	Lys2_CTT	-	1	0.37239	0.106736	0.00549639	0.00444596	0.0243577	0.001	0.0108803	0.103458	0.0350827	0.0140607	0.0100223	0.00718629	0.0101231	0.0110931	0.00404204	0.0499232	-	0.132963	0.00989011	0.0140845	-	-	0.0387419	0.0237902	0.00344478	0.00383528	0.00800961	0.0105013	0.011555	0.00195465	0.0100619	0.00729927	0.00172579	0.0011492	0.0167608	0.00431277	0.00466592	0.0042743	0.00572801	0.0184984	0.00720202	0.00483784	0.0203616	0.00766417	0.00243267	0.00792967
	Asn_GTT	-	1	0.648067	0.1662	0.00751043	0.00222037	0.00304372	0.00193317	0.00494641	0.0418641	0.0264035	0.00662083	0.00456274	0.00978916	0.00598802	0.00890208	0.0027127	0.00904203	-	0.0252501	0.00639053	0.0105386	-	-	0.06298	0.0183111	0.00172043	0.00193174	0.00618601	0.00783069	0.00337482	0.00252472	0.00627221	0.00973085	0.00103413	0.000206782	0.00329761	0.00533005	0.00245399	0.00670323	0.0100543	0.00718706	0.00457075	0.003367	0.0115505	0.000391389	0.00117279	0.00871924
	Lys1_TTT	-	1	0.163399	0.0555556	0.00917431	0.00607903	0.0060423	0.0207101	0.0116959	0.025641	0.0168067	0.0138122	0.00821918	0	0.0108401	0.0107239	0	0.0386598	-	0.0913349	0.00697674	0.00462963	-	-	0.04	0.025974	0.00215983	0	0.00430107	0.0127389	0.02079	0.00207469	0.00823045	0	0	0	0.0260521	0.0177165	0.0592593	0.645669	0.32952	0.0273855	0.00722175	0.00465116	0.0021097	0.00210526	0.00126156	0.0329402
Figure 4B	Species	-1	1	2	3	4	5	6	7	8	9	10	11	12	13	14	15	16	17	17A	18	19	20	20A	20B	21	22	23	24	25	26	27	28	29	30	31	32	33	34	35	36	37	38	39	40	41	42	43	44
mnmA IAA+	Leu5_CAA	-	1	0.421053	0.107383	0.0197368	0	0.00653595	0.00649351	0.0314465	0.0421687	0.0235294	0.0116279	0.00578035	0	0.0280899	0.0165746	0.010929	0.0108108	-	0.021164	0.00526316	0.015544	0.0445545	-	0.0288462	0	0.014218	0.0231481	0	0.0136986	0.00904977	0.0133929	0.00444444	0	0	0.0131579	0.0379747	0.0165975	0.00823045	0.0357143	0.157191	0.325056	0.306729	0.943755	0.0154259	0.00551582	0.00103315	0.00120389
Termination	Phe_GAA	-	1	0.47619	0.0454545	0.0434783	0.08	0.0196078	0	0.0192308	0.0545455	0.0833333	0.0163934	0.016129	0.015873	0.0454545	0.0434783	0.028169	0.0533333	-	0.107143	0	0.0117647	0.0555556	-	0.0625	0.0495049	0	0	0	0	0	0	0.00980392	0	0	0	0	0	0.00970874	0.0283019	0.101695	0.618123	0.207692	0.928111	0.049746	0.00609332	0.0024314	0.0121805
	Leu4_TAA	-	1	0.142857	0	0	0	0	0	0.125	0.111111	0	0.181818	0	0.0833333	0	0	0	0.0769231	-	0.133333	0	0	0.210526	-	0	0	0.0952381	0	0.125	0.04	0	0.264706	0	0	0.0285714	0.0540541	0.0263158	0.025641	0.025	0.047619	0.363636	0.290323	0.162162	0.948058	0.0321558	0.00450857	0	0.00269784
	Trp_CCA	-	1	0.760668	0.0217786	0.00720721	0.00179856	0.00536673	0	0.00178571	0.0070922	0.0225303	0.00688468	0.00683761	0.00340715	0.00170068	0.010101	0	0	-	0.00335571	0	0.00500835	-	-	0.0115512	0.00818331	0.00488599	0	0.00162602	0.0128411	0.00479233	0	0.0110585	0.00314961	0.0078125	0.00621118	0.00770416	0.00153846	0.0015361	0.00913242	0.0252226	0.0466761	0.100509	0.846963	0.0407172	0.00520253	0.0018546	0.00332717
	Cys_GCA	-	1	0.533333	0.0816327	0.0516129	0.03125	0.00621118	0.0473373	0.0342857	0.0112994	0.0111732	0	0.00555556	0.0217391	0.00540541	0.0561224	0.010101	-	-	0.0149254	0.0195122	0.0144231	-	-	0.0234742	0.0046729	0	0	0.00465116	0.0137615	0.00456621	0.0223214	0.00444444	0	0	0.0174672	0.0213675	0.00425532	0	0.00843882	0.0165975	0.171821	0.189415	0.874344	0.0539735	0.0182055	0.00581771	0.00896861
	Ser2_CGA	-	1	0.616246	0.0846154	0.0487805	0.028436	0.0140187	0.0382022	0.0198238	0.0130435	0.0295359	0.0104384	0.0570866	0.0268199	0.0113636	0.159236	0.0125786	-	-	0.040724	0.00748503	0.00149477	0.0161765	0.015919	0.0322129	0.027248	0.0200267	0.0131752	0.00784314	0.0077821	0.0128041	0.00762389	0.0187032	0.0123153	0	0.0097561	0.00606061	0.02019	0.0310702	0.00572082	0.0190797	0.037797	0.024236	0.330275	0.0489933	0.00996678	0.0189048	0.0191816
	Ser1_TGA	-	1	0.65	0.0909091	0	0	0	0	0	0	0.0434783	0	0.0416667	0.0769231	0.0714286	0	0	-	-	0	0.0344828	0.0645161	0.0606061	0	0.0294118	0.0285714	0.0277778	0	0	0.027027	0.0263158	0	0.025641	0	0	0	0.0487805	0	0.0238095	0.0869565	0.0212766	0.265625	0.280899	0.914093	0.0477941	0.0162749	0.0133809	0.021815
	Tyr_GTA	-	1	0.617021	0.175439	0.123077	0.133333	0.0384615	0	0.060241	0.0235294	0.0340909	0.0736842	0.0206186	0.03	0.00990099	0.00980392	0.00970874	-	-	0.0283019	0	0.0185185	0.027027	0.0347826	0.0254237	0.00840336	0.048	0.0234375	0.00775194	0	0	0	0.0227273	0.0075188	0.0148148	0.00735294	0.062069	0.0202703	0.0263158	0.00653595	0.0555556	0.25	0.492958	0.979343	0.0320113	0.00583294	0.000885822	0.00190786
	Val3_CAC	-	1	0.202706	0.015625	0.0213086	0.0511418	0.0070855	0.00656969	0.00350713	0.00949514	0.00986012	0.00479233	0.00792393	0.0127403	0.0316017	0.0238749	0.00879581	-	-	0.0093361	0.0126997	0.00489197	-	-	0.00426223	0.00765358	0.00937749	0.00496327	0.00904977	0.0103193	0.00155521	0	0.0120991	0.00344498	0.000191351	0.00267176	0.00701156	0.00808271	0.0106007	0.00848239	0.00804829	0.00672238	0.00560072	0.000722152	0.00252116	0.001977	0.000897827	0.00660007
	Val2_GAC	-	1	0.541415	0.107543	0.0108719	0.0140815	0.0165358	0.00799672	0.0796377	0.0402101	0.0300422	0.0140308	0.0107951	0.0188299	0.0348856	0.0145507	0.00588142	-	-	0.020856	0.00787523	0.00796569	-	-	0.00502972	0.00696231	0.00974221	0.00313761	0.0103504	0.0132769	0.00421328	0.00376321	0.00889399	0.00951975	0.0116557	0.00711099	0.00513247	0.00606646	0.00343501	0.0100653	0.0387029	0.00765538	0.00874598	0.00102788	0.000770317	0.00574419	0.0145912	0.00238424
	Val1_TAC	-	1	0.239273	0.0171551	0.0161744	0.0220083	0.010211	0.0107744	0.0106596	0.0316129	0.0324594	0.00435053	0.00984615	0.0151515	0.0131579	0.00416915	0.00415184	-	-	0.034917	0.00512529	0.00678733	-	-	0.0391304	0.0197123	0.004772	0.00422387	0.0130276	0.00775595	0.00922131	0.00560367	0.00758342	0.011	0.0133202	0.0112195	0.0063015	0.00769601	0.00811069	0.0173465	0.00790698	0.00830258	0.0118505	0.0013655	0.00678119	0.00940439	0.003125	0.000446229
	Gly1_CCC	-	1	0.287132	0.0817198	0.00958827	0.00281215	0.00489716	0.0441353	0.0100622	0.0148689	0.0211924	0.00709849	0.0100389	0.0098161	0.0119091	0.0047654	0.00316687	-	-	0.00821455	0.00277075	0.00551096	-	-	0.0212242	0.0130772	0.0015022	0.00265069	0.0167705	0.020424	0.00475033	0.0104941	0.0123084	0.00579648	0.00256959	0.00617153	0.00529212	0.00536899	0.00710777	0.0022943	0.00663006	0.00484536	0.00195493	0.00399672	0.00692042	0.00757499	0.00100898	0.00371934
	Gly3_GCC	-	1	0.512003	0.116967	0.012447	0.0025395	0.0227043	0.089471	0.0122355	0.0508475	0.0306534	0.00956758	0.00888524	0.00327454	0.00355951	0.0139661	0.00247994	0.0134561	-	0.0401961	0.0085593	0.00747587	-	-	0.0285224	0.0262938	0.00936187	0.010773	0.00470278	0.00635514	0.00705271	0.00596519	0.013947	0.0145213	0.0135581	0.00170659	0.00228981	0.00849924	0.00463553	0.00593284	0.0138037	0.00412966	0.00158147	0.00163528	0.00101397	0.00649205	0.00788451	0.0026581
	Gly2_TCC	-	1	0.381938	0.107098	0.00543024	0.0020842	0.0103135	0.0138324	0.00726979	0.0115768	0.0218665	0.00582298	0.00923077	0.00839054	0.0267261	0.0102866	0.00620665	-	-	0.0154565	0.00429492	0.00921986	-	-	0.0325901	0.0195089	0.00368633	0.00466978	0.00563847	0.00429326	0.00164853	0.00459468	0.00813802	0.00678953	0.00578592	0.00607029	0.00729464	0.000633914	0.00347442	0.00565327	0.00593194	0.00989181	0.00277435	0	0.0036855	0.0169082	0.00719425	0.0041791
	Ala3_CGC	-	1	0.184002	0.019802	0.0079639	0.00528122	0.0098052	0.0183522	0.0100368	0.0190678	0.00174173	0.002482	0.00579889	0.00442206	0.00379344	0.0134009	0.00156702	0.0120281	-	0.0354928	0.00582391	0.00770538	-	-	0.0214016	0.0160393	0.0112202	0.0129912	0.00508528	0.00400971	0.00503937	0.00386948	0.0182752	0.00439538	0.00498373	0.00273861	0.00212551	0.0105158	0.0181908	0.00225645	0.00517275	0.0069781	0.00309179	0.004329	0.000672948	0.00143995	0.00894301	0.0111017
	Ala2_GGC	-	1	0.145794	0.0156446	0.00663075	0.00474325	0.0126247	0.016226	0.00804769	0.0167057	0.00301938	0.00242907	0.00550778	0.00308255	0.00441162	0.008086	0.0018042	0.0178138	-	0.0106118	0.00239345	0.00594802	-	-	0.0225403	0.0156718	0.0106272	0.00726392	0.00379049	0.00240632	0.0080982	0.0045821	0.00279235	0.00211095	0.00670972	0.00250983	0.0030859	0.00324216	0.000913621	0.00149278	0.00527966	0.00769483	0.00301967	0.00276715	0.00646883	0.00394652	0.00719655	0.00159668
	Ala1_TGC	-	1	0.125468	0.00943079	0.00536013	0.00167224	0.0141774	0.00459468	0.00684485	0.0251033	0.0134796	0.00746733	0.00279243	0.0049398	0.00644172	0.00427611	0.000610501	0.00757346	-	0.0251034	0.00353149	0.0101952	-	-	0.0224943	0.0156951	0.00111982	0.00307005	0.00582686	0.00606729	0.00847689	0.00354223	0.000816771	0.000816104	0.00594916	0.00215866	0.00161638	0.00268673	0.00905218	0.0045057	0.0115274	0.00934337	0.00155481	0.00232678	0.00103306	0.00997187	0.0103745	0.00126358
	Glu2_CTC	-	1	0.113823	0.0104246	0.0187126	0.00521221	0.00420168	0.00344828	0.00221185	0.00513447	0.0268856	0.00261035	0.00331126	0.028046	0.0329035	0.0129471	0.00458716	-	-	0.00780234	0.00302506	0.00129478	0.0104634	0.00888889	0.0119197	0.00582121	0.0147481	0.00204415	0.00710371	0.0423712	0.00116482	0.00174419	0.00251305	0.000193274	0.00231392	0.00441543	0.00191608	0.00305635	0.00190658	0.00493265	0.00939673	0.00801641	0.00831947	0.000738962	0.00092285	0.0105917	0.0032763	0.000909256
	Asp_GTC	-	1	0.114306	0.0127133	0.0214724	0.00407332	0.00556962	0.00470351	0.00401539	0.00977468	0.00527357	0.00262985	0.00669388	0.00422696	0.0126806	0.0366476	0.00262184	0.0064358	-	0.0506255	0.0123563	0.00157797	0.0207894	-	0.088126	0.0211886	0.0132377	0.009679	0.00414837	0.00413123	0.00290768	0.00326048	0.00456786	0.000600673	0.00275548	0.00393795	0.00404088	0.00813392	0.00399202	0.0108014	0.0207006	0.0108011	0.00869953	0.000668747	0.00111334	0.0100298	0.00558965	0.00109481
	Glu1_TTC	-	1	0.147673	0.0197557	0.00677845	0.00532292	0.00283086	0.00211864	0.00421941	0.0083682	0.0181445	0.00612453	0.0023761	0.0312397	0.0333757	0.0196323	0.00557794	0.00431965	-	0.0302214	0.00149387	0.00119367	0.0115044	0.0122378	0.0261067	0.00983422	0.0124861	0.00138543	0.00551116	0.0547017	0.00104085	0.00103977	0.00207523	0.000518538	0.000518269	0.001294	0.00103413	0.00129099	0.00513743	0.0151783	0.0419292	0.00841144	0.00215827	0.000718907	0.00119674	0.00712928	0.00260725	0.000947194
	Leu1_CAG	-	1	0.422742	0.0228758	0.0107759	0.0233635	0.00834899	0.00807453	0.0190902	0.0222399	0.00807563	0.00372841	0.0188679	0.00934579	0.00209364	0.0105461	0.00710546	-	-	0.0205128	0.00328587	0.00652884	0.0202559	-	0.0117647	0.00122764	0.00314685	0.0262172	0.00102041	0.00658895	0.00437342	0.00668338	0.0084493	0.00264375	0.00197889	0.00866438	0.0103543	0.00706827	0.023223	0.054451	0.00838605	0.00497731	0.0179701	0.0579632	0.011248	0.0113847	0.00132205	0.00211082
	Leu2_GAG	-	1	0.446943	0.0631995	0.0860409	0.0212014	0.00817757	0.0143926	0.0344636	0.0275676	0.019088	0.0084122	0.0276074	0.0101215	0.00703518	0.0163124	0.0136519	-	-	0.0442684	0.00602131	0.0100871	0.0400528	-	0.0248927	0.00256849	0.00932994	0.0359771	0.00325998	0.00647773	0.0044337	0.00839329	0.0161227	0.00819033	0.00927357	0.0148458	0.0201417	0.0172287	0.0123099	0.0125134	0.00815603	0.00423729	0.0268041	0.108456	0.0212894	0.0251388	0.00552326	0.0117782
	Leu3_TAG	-	1	0.396396	0.0765391	0.00661157	0.00656814	0.00814332	0.022293	0.00946372	0.009375	0.0123457	0.00613497	0.0411765	0.00293255	0.00146413	0.00582242	0.00290276	0.00289436	-	0.0156695	0.00847458	0.0125523	0.0231608	-	0.0239362	0.00265252	0.0143791	0.0716019	0.0506912	0.0169875	0.00897868	0.0143805	0.0141767	0.00326087	0.00540541	0.0043057	0.0169312	0.0406091	0.0295567	0.0739051	0.0275067	0.00966608	0.0198105	0.0341098	0.0275081	0.0244672	0.00236221	0.00392157
	Arg2_ACG	-	1	0.500617	0.096882	0.00332963	0.00551876	0.0542797	0.0123711	0.00614754	0.0278884	0.0355427	0.0132701	0.00845865	0.0175439	0.045815	0.0190147	0.0153191	-	-	0.0431596	0.0160256	0.00239808	0.0165094	-	0.0985117	0.0523841	0.00799467	0.00858653	0.012394	0.0229446	0.0266749	0.0164735	0.013245	0.0142433	0.00413712	0.00118064	0.02194	0.00688073	0.0202247	0.0704961	0.0867907	0.0210084	0.0727273	0.858178	0.0326642	0.0115644	0.00210884	0.00233768
	Arg3_CCG	-	1	0.381136	0.0494053	0.00816697	0.00361664	0.00718133	0.00624442	0.00266904	0.0166229	0.0759903	0.0213608	0.0109546	0.0390977	0.0376266	0.0281294	0.00628931	-	-	0.00486787	0.0103235	0.00274537	0.0142084	-	0.109639	0.0426759	0.00687285	0.00682594	0.0112486	0.0171365	0.00604396	0.00600765	0.0250266	0.00529661	0.0010582	0.00995286	0.00572917	0.00156006	0.0158649	0.00963001	0.00151822	0.00803213	0.0273438	0.499022	0.0437427	0.0325866	0.00517785	0.00470535
	Pro1_CGG	-	1	0.925185	0.0246076	0.00380389	0.00336984	0.00377675	0.00832293	0.0131417	0.00531046	0.00203832	0.0012215	0.00486224	0.00282828	0.00682183	0.0146303	0.00393856	0.00742768	0.0112099	0.0159757	0.00454373	0.00226672	-	-	0.0232472	0.0220137	0.00574094	0.00464286	0.00355872	0.00460503	0.0042328	0.00246305	0.00837404	0.00693001	0.0106274	0.00680967	0.00305499	0.0097479	0.0252294	0.0126173	0.00225952	0.0102236	0.0386978	0.741833	0.00497041	0.00173269	0.0113681	0.00124427
	Pro2_GGG	-	1	0.854763	0.0159528	0.00218055	0.00304348	0.00819319	0.00642674	0.00384123	0.00678254	0.00380068	0.00294737	0.00419287	0.00209205	0.00395916	0.0115345	0.00348933	0.00773931	0.0104796	0.0160619	0.00335968	0.0021692	-	-	0.0159131	0.0175405	0.00531007	0.0043429	0.00132001	0.000753721	0.00412835	0.00336637	0.00335508	0.00260271	0.00222593	0.0047997	0.0237881	0.0117542	0.0124868	0.00280603	0.00314685	0.00331068	0.00468262	0.0425108	0.0179387	0.00260247	0.00259572	0.00194301
	Pro3_TGG	-	1	0.917862	0.024173	0.00253807	0.00253165	0.0037831	0.0112219	0.0110974	0.0109756	0.0191388	0.00476191	0.00943396	0.00469484	0.00234192	0.00697674	0.00232019	0.00461894	0.00688073	0.0102157	0.00226501	0	-	-	0.0123043	0.0197368	0.00545256	0.00542299	0.00108342	0.004315	0.00429646	0.00214362	0.00107066	0.00426439	0.00106496	0.0021254	0.00212089	0.014629	0.0174538	0.0111675	0.014014	0.0244141	0.0293839	0.424127	0.0352817	0.0104221	0.00311688	0.0168539
	Gln2_CTG	-	1	0.513411	0.035663	0.00532744	0.00362506	0.00399742	0.0118502	0.0215684	0.0068103	0.00173053	0.00185071	0.00576546	0.0052471	0.00292006	0.0166308	0.0033389	0.00569125	-	0.0111385	0.00420315	0.00337445	-	-	0.00990783	0.00663767	0.00296668	0.00915772	0.00371705	0.0148691	0.0081444	0.00219635	0.00415573	0.00554649	0.000652103	0.0016276	0.0220713	0.00475235	0.00744235	0.0028222	0.00125274	0.00281074	0.0132512	0.0515394	0.00907511	0.00413422	0.0019192	0.00391895
	His_GTG	1	0.301563	0.0313249	0.0266958	0.0170634	0.00711845	0.0188574	0.00954621	0.0144532	0.0306635	0.0262548	0.00867568	0.0104785	0.00813924	0.0171077	0.0232027	0.00299652	0.0132466	-	0.0308345	0.00558532	0.0130498	-	-	0.0535562	0.0286483	0.0040173	0.00389904	0.00814166	0.0152335	0.010119	0.00562296	0.00880024	0.00350775	0.00204201	0.0012625	0.0121834	0.0145585	0.0046109	0.00440322	0.00187021	0.000467333	0.0169071	0.00274902	0.00137262	0.000365898	0.000548546	0.00136949
	Gln1_TTG	-	1	0.87519	0.284833	0.0111231	0.00143318	0.0106345	0.0388416	0.00373388	0.00135593	0.00337838	0.00303132	0.0073554	0.00697211	0.00790514	0.022537	0.00288925	0.00606254	-	0.01042	0.00314762	0.000943396	-	-	0.0136476	0.00493827	0.00215584	0.010061	0.00636171	0.00271903	0.00211034	0.00270595	0.00239952	0.00239378	0.000299133	0.0029824	0.0161385	0.00350877	0.00984366	0.0170746	0.0115331	0.00448054	0.0154398	0.0601192	0.0107665	0.00281186	0.00102145	0.00280112
	fMetA_CAT	-	1	0.180318	0.0201361	0.0256977	0.00930742	0.0062568	0.0550129	0.0111845	0.017973	0.0255412	0.00604449	0.0067243	0.00549319	0.0103994	0.00727358	0.00536756	0.00603108	-	0.0228921	0.00180996	0.000904159	0.0149187	-	0.0590823	0.0118012	0.00371287	0.00390384	0.0129791	0.00804667	0.00540216	0.0027933	0.0120244	0.00509904	0.000979624	0.00136959	0.0186252	0.00363497	0.00815939	0.0184392	0.0296403	0.0028834	0.00484218	0.0055288	0.00620347	0.00141593	0.00528169	0.0407026
	fMetB_CAT	-	1	0.278481	0.0125	0	0	0.0361446	0	0	0.0348837	0.0337079	0.0111111	0.0217391	0.0107527	0.0412371	0.03	0.0196078	0	-	0.046729	0.0183486	0	0.00909091	-	0.0517241	0	0	0	0.00854701	0.00847458	0	0	0.0166667	0	0	0	0.0322581	0.008	0.401914	0.779303	0.722206	0.0135995	0.00518135	0.0071449	0.00341783	0.00227337	0.00141884	0.00141683
	fMetC_CAT	-	1	0.896131	0.0250996	0.0115744	0.00664405	0.00286614	0.00416433	0.005676	0.00757226	0.00587533	0.00265519	0.00487449	0.00795408	0.00900215	0.00795308	0.00243773	0.0044566	0.0062267	0.00752894	0.00147749	0.00251409	-	-	0.0205901	0.0210299	0.00722066	0.00476347	0.00474089	0.00467803	0.00109712	0.00259382	0.00648279	0.00216963	0.00156451	0.00168202	0.00315382	0.00563693	0.00842354	0.00590859	0.010263	0.00355034	0.00188737	0.00153834	0.000998924	0.0035985	0.00160526	0.000611154
	Ile1_GAT	-	1	0.14139	0.0111306	0.00582411	0.00732318	0.0118073	0.00680915	0.0088114	0.0324687	0.0162384	0.0067352	0.00581498	0.00977142	0.010019	0.0077134	0.00222336	0.00289904	-	0.0139566	0.00401943	0.000502176	0.0182416	-	0.0757898	0.0174601	0.00770028	0.00383537	0.00513648	0.00467426	0.00204082	0.00247201	0.00477569	0.00647016	0.0130552	0.00141703	0.00268513	0.0189935	0.00235131	0.00262105	0.0299746	0.00386564	0.0127648	0.016438	0.0016798	0.00154819	0.0118562	0.00140038
	Arg5_CCT	-	1	0.375502	0.0586011	0.00750469	0.0111317	0.00736648	0.0127273	0.0125673	0.0445969	0.0833333	0.00934579	0.00619195	0.0107198	0.0311573	0.0217707	0.00720461	-	-	0.00430416	0.00853485	0.00283688	0.0262431	-	0.0560626	0.0229299	0.0100883	0.00750939	0.00621891	0.00740741	0.00856793	0.0120919	0.00120773	0.00120627	0.0059952	0.00239234	0.00476191	0.0070922	0.0151339	0.0103687	0.00229885	0.00343643	0.0223964	0.00334821	0.00222717	0.0185792	0.0286624	0.0031746
	Ser3_GCT	-	1	0.230659	0.00992908	0.00843882	0.0097493	0.00139082	0.00415512	0.00687758	0.00274348	0.0108548	0.0225464	0.0575	0.0159902	0.0012285	0.00367197	0.0072904	-	-	0.0155502	0.00357568	0.00119048	0.00473934	0.00471698	0.00352526	0.00700117	0.00810185	0.00803674	0.00457143	0.00681044	0	0.00113379	0.00451467	0.00894855	0.00445434	0.00332963	0.0142232	0.00652174	0.00325027	0.00538793	0.010661	0.0126316	0.0145228	0.0102669	0.00102564	0.00204708	0.0161128	0.00898204
	Arg4_TCT	-	1	0.320303	0.118399	0.00717439	0.0043956	0.0193966	0.010661	0.00477454	0.0308483	0.0465686	0.00536324	0.00917874	0.0147549	0.0173059	0.00742804	0.00554017	0.00505283	-	0.0113533	0.0107817	0.00224115	0.01588	-	0.047479	0.0120382	0.00536747	0.00493016	0.0161681	0.0131631	0.0168627	0.00623539	0.00233281	0.0015528	0.000775795	0.0096043	0.00229973	0.00267584	0.0117114	0.0314673	0.00473416	0.00507246	0.00790798	0.00393842	0.00214362	0.00355999	0.0028399	0.0157233
	Thr2_CGT	-	1	0.132041	0.0633179	0.00878661	0.00208768	0.00374376	0.0123254	0.00653061	0.0350532	0.0283199	0.0120983	0.00824897	0.0155039	0.012035	0.00975081	0.00395683	0.0155807	-	0.0368349	0.00238176	0.00339098	-	-	0.0163442	0.0167268	0.00229058	0.00585556	0.00646412	0.00928594	0.00414541	0.00286169	0.0343875	0.0112325	0.0105137	0.0142138	0.00442217	0.00352526	0.0104651	0.00462963	0.00115607	0.0214932	0.00841279	0.0119147	0.00165975	0.0052284	0.00899918	0.027321
	Thr1_GGT	-	1	0.157179	0.0269511	0.00608053	0.00311271	0.00731826	0.00565977	0.00960923	0.0468631	0.0367593	0.0143478	0.0107527	0.0281455	0.0594942	0.0422942	0.00462211	0.0175503	-	0.0503497	0.00360005	0.00772067	-	-	0.0284371	0.0151064	0.00362558	0.00481085	0.0104944	0.0136592	0.00340317	0.00549974	0.0126358	0.0079768	0.0118743	0.00711454	0.00626199	0.0223166	0.0036403	0.00392003	0.007393	0.0211388	0.00662126	0.00909176	0.00271079	0.00205224	0.00111815	0.00102392
	Thr4_TGT	-	1	0.260843	0.0803371	0.00725042	0.00719823	0.0152672	0.00757576	0.00538213	0.0437468	0.0289855	0.0108749	0.00540806	0.0131004	0.00961076	0.00715649	0.00663507	-	-	0.0208817	0.00873965	0.00503433	-	-	0.0323295	0.031317	0.00512164	0.00593975	0.0129816	0.00541441	0.00948845	0.00369914	0.00286885	0.00610998	0.0036526	0.00404204	0.018254	0.00787402	0.0174081	0.0137352	0.00455754	0.0319853	0.0148497	0.0156863	0.0046132	0.00564573	0.000705219	0.00977654
	Lys2_CTT	-	1	0.380097	0.100532	0.0082925	0.0106284	0.0331711	0.00341358	0.0132955	0.0824658	0.0312008	0.0126031	0.00771962	0.0123513	0.00831695	0.00943679	0.00268898	0.0200556	-	0.0742648	0.01046	0.014667	-	-	0.0393501	0.0305193	0.00599388	0.00583729	0.0107074	0.0128266	0.014859	0.00488998	0.0124181	0.00888889	0.00453772	0.00316635	0.0228729	0.00582226	0.00979006	0.00454792	0.00570629	0.0283502	0.00747586	0.00557563	0.0184453	0.00794289	0.0016061	0.0108232
	Asn_GTT	-	1	0.66474	0.184859	0.00825545	0.00542215	0.00508631	0.00475533	0.00503663	0.0317718	0.0216857	0.00703417	0.00740952	0.0107133	0.00755456	0.0102465	0.0031746	0.00889193	-	0.0224659	0.00835433	0.0147635	-	-	0.0484833	0.0171065	0.0012204	0.00279907	0.007249	0.00909853	0.003103	0.0034491	0.0100082	0.0140469	0.00139114	0.000926569	0.00598664	0.0105935	0.00532518	0.00439932	0.0102713	0.0106042	0.00712876	0.00360616	0.00973921	0.000432666	0.0010805	0.0161582
	Lys1_TTT	-	1	0.154729	0.047051	0.00691017	0.00556283	0.00746996	0.014089	0.00982879	0.0277435	0.013682	0.00784314	0.00837571	0.0138643	0.00906168	0.0109858	0.00345722	0.021978	-	0.0487805	0.0108696	0.0125654	-	-	0.0331562	0.0246853	0.00442369	0.00537766	0.011597	0.00600384	0.00880743	0.00732514	0.0176416	0.00370028	0.00161626	0.0052825	0.030937	0.00421099	0.00682369	0.0395349	0.0297436	0.0199035	0.00995223	0.00396511	0.00296501	0.00295625	0.00451246	0.0495991
[truncated: 48 more columns]
