# Supplementary material for: A tRNA modification in Mycobacterium tuberculosis facilitates optimal intracellular growth
Source: eLife. 2023 Sep 27;12:RP87146. doi: 10.7554/eLife.87146 (PMC10531406; doi:10.7554/eLife.87146)
Supplement: Figure 5—source data 1. [file elife-87146-fig5-data1.xlsx]

## Sheet: Fig. 5
Figure 5A	Species	-1	1	2	3	4	5	6	7	8	9	10	11	12	13	14	15	16	17	17A	18	19	20	20A	20B	21	22	23	24	25	26	27	28	29	30	31	32	33	34	35	36	37	38	39	40	41	42	43	44
E. coli CMC+	Leu5_CAA	-	0	0	0	0	0	0.0535714	0	0.525424	0.0142857	0	0	0	0	0	0	0.151899	0	-	0	0	0.179688	0	-	0.00719425	0	0	0	0	0.00675676	0	0	0.0129032	0	0.00625	0	0.00617284	0.0162162	0.00497512	0.00966184	0.333333	0.0142857	0.0111732	0.00247525	0.0563003	0.00594796	0.000737282	0.00366211
Misincorporation	Phe_GAA	-	0	0.0384615	0	0	0	0	0.0285714	0.315789	0.0217391	0	0	0	0	0	0	0.047619	0	-	0	0	0.280488	-	-	0.0116279	0	0.0102041	0	0.00952381	0	0	0	0	0	0	0	0	0.008	0.015873	0.00787402	0.457516	0	0.0119048	0.000812348	0.000532198	0.000525072	0.000262192	0.0156617
	Leu4_TAA	-	0	0.0416667	0	0	0	0	0	0.483871	0	0	0	0	0	0	0	0.116279	0	-	0	0	0.344828	0	-	0.0163934	0.0322581	0	0	0	0.0298507	0	0	0	0	0	0	0.028169	0.0704225	0	0.0153846	0.268	0.0121951	0.00712589	0.00225952	0.00534087	0.00248447	0.00277435	0.00428528
	Trp_CCA	-	0	0	0.00537634	0	0.005	0	0	0.600962	0.0046083	0	0	0	0	0	0.0037594	0.00738007	0.00625	-	0	0.00210526	0.1417	-	-	0.0114723	0	0.00347222	0	0.00165563	0.00328407	0.00163132	0	0	0	0.00155763	0	0.00151745	0.00453858	0.00149701	0.00597907	0.176642	0.0179487	0.00578035	0.000763165	0.00222717	0.00463641	0.000480654	0.000240154
	Cys_GCA	-	0.00714286	0	0.0282486	0	0.0103093	0.00465116	0.00454546	0.519824	0.00413223	0.00796813	0.00746269	0.0109091	0	0.00346021	0.00675676	0.00977199	-	-	0	0.00308642	0.141975	-	-	0.0144092	0.00505051	0.0104822	0	0.00578035	0.0111524	0	0.00178253	0.00687285	0	0.005	0.00328947	0.00478469	0.00294551	0.00141643	0.00549451	0.159787	0.00608272	0.00328228	0.000406256	0.0015186	0.000749064	0.00261878	0.00111982
	Ser2_CGA	-	0	0	0.047619	0	0	0	0	0.652174	0	0	0	0.0188679	0	0.0175439	0	0	-	-	0	0	0	0.0483871	0	0	0	0	0.0126582	0.0125	0.0253165	0	0	0.0123457	0	0	0	0	0	0	0	0.155556	0	0.00892857	0.0027027	0.00265252	0	0.00516796	0.0101523
	Ser5_GGA	-	0	0.00140252	0.00526316	0.0037831	0.00740741	0.00588235	0.00342075	0.441472	0.00314465	0.00406091	0.00591716	0.00758294	0.00536193	0.016309	0	0.00717132	-	-	0.00223714	0.000743494	0.00296516	0.176087	0.00763845	0.0147965	0.0125149	0.00632547	0.00168067	0.00609756	0.0016331	0.0043057	0.00213447	0.00264271	0.00103573	0.00206079	0.0015361	0.00200803	0.00243191	0.00517404	0.00320366	0.00226655	0.00357143	0.000877963	0.0257417	0.000431406	0.00212495	0.000418235	0.00165289
	Ser1_TGA	-	0	0	0.0169492	0.00757576	0	0	0	0.571429	0.00578035	0	0.00549451	0	0.005	0.00985222	0	0	-	-	0.0046083	0.00458716	0.0504587	0.0126582	0	0.0334821	0.00414938	0	0.00394477	0.00194932	0	0.00190476	0.0037594	0	0.00184502	0.00369004	0.00181818	0	0	0.00332779	0.00981997	0.191693	0.00927152	0.0112994	0.00150489	0.00437424	0.00499168	0.00376382	0.0069735
	Tyr1_GTA	-	0	0	0	0.0178571	0	0	0	0.441176	0.25	0	0	0	0	0.0173913	0	0	-	-	0	0	0.00714286	0	0	0	0.0191083	0.00591716	0.00591716	0	0.00564972	0	0	0.00518135	0	0	0	0.00485437	0.0142857	0.0046729	0.00917431	0.285124	0.0133779	0.00987654	0.00110278	0.00367497	0.000807103	0.00180542	0.00199243
	Tyr2_GTA	-	0.025	0	0	0	0.0113636	0	0	0.494845	0.223301	0	0	0.00740741	0.00689655	0	0	0	-	-	0	0	0	0.00534759	0	0	0.005	0	0.00904977	0.00877193	0.00873362	0	0.00409836	0.00401606	0.0078125	0.00387597	0.00387597	0	0	0	0.0107143	0.287066	0.0122549	0.00675676	0.00186162	0.0026178	0.000861945	0.00114449	0.00241135
	Val2A_GAC	-	0	0.0220588	0.00704225	0.00684931	0.00653595	0.00617284	0.00578035	0.129944	0	0	0	0	0.00990099	0.0097561	0.00947867	0.0189573	0.00925926	-	0	0	0.0747126	0.0446194	-	0.0119522	0.00213675	0.0116156	0.0020429	0.00101112	0.00100301	0.00297619	0.00196657	0.000974659	0.00193237	0.00287356	0.000947867	0.00641613	0.00874891	0.00510638	0.0104754	0.00393082	0.00304414	0.00436364	0.00212164	0.0244243	0.0226182	0.000685871	0
	Val2B_GAC	-	0	0.00574713	0	0	0	0	0.010101	0.453659	0.00458716	0	0	0.00436681	0	0	0.00421941	0.0252101	0.00833333	-	0	0	0.0781671	0.0386473	-	0.0106762	0.00395648	0.00867052	0.00280112	0.00277008	0.00182815	0.00181818	0.000904977	0.000901713	0	0.00178412	0.00352734	0.00432152	0.00676247	0.00658979	0.0134069	0.00155885	0	0.000720461	0.00211864	0.0215278	0.0191126	0.00337838	0.00134228
	Val1_TAC	-	0.00476695	0.00576598	0.00163038	0.00318084	0.00189002	0.00266809	0.00121633	0.436876	0.006132	0.00247966	0.00183025	0.00240583	0.00207438	0.00252507	0.00502904	0.00162235	0.185121	-	0.00604328	0.00642075	0.00544642	-	-	0.00782473	0.00304076	0.00577601	0.00199669	0.00400835	0.0019021	0.00276886	0.000936846	0.00104499	0.000822504	0.000328066	0.000653559	0.000867632	0.00389936	0.00451065	0.0019694	0.00445773	0.00362845	0.00300673	0.00459128	0.00302729	0.00361944	0.00216165	0.00131375
	Gly1_CCC	-	0	0.00923787	0.0127932	0.0116054	0.00551471	0.0173913	0.00331675	0.52504	0	0.0027248	0.00267023	0.001287	0.00364078	0.00909091	0.00442478	0.00526316	-	-	0.000988142	0.00193424	0.234906	-	-	0.0105727	0.00410846	0.00630915	0.00464037	0.00673149	0.0198864	0.0125962	0.00815217	0.00466356	0.000647249	0.00640615	0.00126103	0.000623053	0.00366077	0.00357568	0.0126219	0.00780379	0.00386954	0	0	0.00265816	0	0.000523286	0.00104439
	Gly3_GCC	-	0.00348888	0.0131129	0.00894266	0.00775	0.00406601	0.00739542	0.00406504	0.102957	0.00709516	0.00262255	0.00119095	0.000592066	0.00212602	0.00169875	0.000370439	0.0483456	0.0100905	-	0.00295473	0.000753174	0.175857	-	-	0.0151914	0.00293902	0.0102122	0.00199238	0.00623505	0.00319381	0.00586196	0.00242954	0.00226427	0.000800192	0.00055582	0.000945105	0.00442512	0.00509738	0.00283752	0.00508019	0.0038001	0.00285103	0.00203981	0.00126201	0.00250696	0.00626679	0.00710035	0.00100321
	Gly2_TCC	-	0.00501672	0.0194731	0.011213	0.0144665	0.00170068	0.0804878	0.00618238	0.0232558	0.00978337	0.0025641	0.00373599	0.00416915	0.00342075	0.00907151	0.00725013	0.00442478	-	-	0.0027946	0.000903751	0.00355082	0.00258287	-	0.00580431	0.00603622	0.00464037	0.0045062	0.00110783	0.00361533	0.00392577	0.0114623	0.00641675	0.00231099	0.00295664	0.00259993	0.0048434	0.012334	0.00743826	0.0126005	0.00725577	0.00558234	0.00495172	0.00539216	0.00267185	0.0012086	0.000725163	0.00144404
	Ala2_GGC	-	0.00819043	0.00225938	0.00153542	0.000644053	0.00085197	0.0016632	0.00265036	0.481038	0.00284738	0.000925754	0.00073408	0.00200182	0.00143756	0.000881213	0.0043501	0.000694324	0.209037	-	0.00362205	0.00594512	0.00547823	-	-	0.00901949	0.00354509	0.00614268	0.00082656	0.00191519	0.000670601	0.00213476	0.00132608	0.00299557	0.000896976	0.00304453	0.00188846	0.0034774	0.00498784	0.00310041	0.00278132	0.00322544	0.00295119	0.000785634	0.00222841	0.00165966	0.00219998	0.00753851	0.000438068
	Ala1B_TGC	-	0.00581268	0.00187082	0.00191975	0.00141403	0.00130621	0.0015555	0.0019802	0.456756	0.00295958	0.00165508	0.00131158	0.00227902	0.00128783	0.00142586	0.00336885	0.00148275	0.217201	-	0.00546409	0.00600643	0.00639935	-	-	0.00889037	0.00438568	0.0062982	0.00133946	0.00264001	0.000868756	0.00172744	0.000982017	0.00139741	0.000719166	0.00131383	0.00142071	0.00123305	0.007262	0.00319172	0.0030022	0.00287234	0.00281499	0.00139463	0.00108108	0.00097792	0.00282631	0.00219803	0.00117527
	Asp_GTC	-	0.00645778	0.00244698	0.011826	0.000773246	0.00228267	0.00348816	0.00180636	0.23829	0.00329347	0.00147711	0.00192678	0.00158353	0.00154512	0.00330082	0.000743052	0.20705	0.000434846	-	0.000552029	0.000271998	0.0687271	0.0324591	-	0.00481464	0.00201233	0.0137446	0.00490135	0.00195444	0.00241225	0.00149174	0.00124202	0.00234124	0.00167911	0.0017309	0.00120406	0.00164745	0.00692022	0.00395984	0.0016406	0.00220004	0.00221064	0.00130385	0.00341615	0.00584675	0.0035589	0.00141808	0.00126743
	Glu_TTC	-	0.00357782	0.00652341	0.00376175	0.00135218	0.00205711	0.00190522	0.001848	0.0638754	0.00500544	0.00272837	0.00416336	0.003003	0.0134003	0.011242	0.00982962	0.0126681	-	-	0.00582046	0.0024872	0.00238422	0.00178712	0.00690238	0.00621204	0.00418354	0.00601971	0.00386429	0.00562306	0.00133749	0.00139647	0.00209245	0.00126366	0.00164349	0.00202173	0.00308487	0.00319289	0.0221502	0.00521346	0.00624744	0.0105854	0.00563063	0.00354769	0.00224598	0.00303829	0.00124295	0.00106667	0.00181496
	Leu1(P)_CAG	-	0	0.00797872	0.004914	0.00477327	0.00231482	0.0022173	0	0.0486258	0	0.0020284	0	0.00197239	0.00195695	0	0	0.0154739	0.00176367	-	0	0	0.0908397	0.00687285	-	0.00265781	0.001321	0.00584036	0.000642674	0.00127877	0.00189753	0.00125786	0.00185874	0.00122775	0	0.00059952	0.00179533	0.000595593	0.00118413	0.0398827	0	0.437536	0.00343446	0.00165472	0.00468019	0.0015	0.00580832	0.00136364	0.00449035
	Leu1_CAG	-	0.005291	0.00444774	0.00406229	0.00328731	0.00758534	0.0024024	0.0017321	0.0389171	0.00641368	0.00365917	0.00102934	0	0.000496771	0.000990589	0.000985707	0.0154664	0.00865052	-	0.000642811	0.000985804	0.0938281	0.0048738	-	0.00416181	0.00345281	0.00340026	0.000800256	0.00222753	0.00078235	0.00186799	0.00138653	0.00213187	0.00104885	0.00104462	0.00222091	0.0024967	0.00159768	0.0414269	0.000281928	0.423765	0.00124671	0.0001321	0.00301054	0.00120192	0.00564516	0.00150215	0.00431397
	Leu2_GAG	-	0.0035461	0	0.00446429	0.00430107	0.0063425	0.0019685	0.00764818	0.12782	0.00350263	0	0.00166113	0	0.00158983	0.00314961	0	0.0168453	0.00550206	-	0.000722543	0	0.0932811	0.00351494	-	0.0066482	0.00495595	0.00271003	0.00161117	0.00158983	0.0015544	0.00257202	0.00304568	0.00250125	0.000494315	0.00146342	0.00144648	0.00236742	0.000921659	0.0612339	0.00134409	0.403118	0.0017301	0.00280336	0.0023175	0.00189036	0.00593252	0.00257353	0.00253165
	Leu3_TAG	-	0	0	0	0	0	0.01	0.00480769	0.466981	0.00423729	0.00398406	0	0	0.00757576	0	0.0037037	0.025641	0.00662252	-	0	0.00134771	0.0859788	0.00710059	-	0.00453515	0.00333333	0.00647249	0	0.00414079	0.0040568	0.00201816	0.0029615	0.00387222	0	0.00374532	0.00183823	0.00360036	0.0154374	0.003885	0	0.543593	0.001287	0.00178678	0.00102669	0.00321396	0.00751547	0.00262009	0.0021561
	Arg2_ACG	-	0.00180505	0.00410959	0.0106525	0.00253485	0	0.00236407	0.00111111	0.286029	0.00204918	0.00188679	0.000921659	0.000891266	0	0.00246508	0.000793651	0	0.0846154	-	0.000700771	0.000685871	0.000689655	0.15073	-	0.0060423	0.00114811	0.00446678	0.00383982	0.00107991	0.00212992	0.000522193	0.00102354	0.0030015	0.000981354	0	0.010209	0	0.99766	0.00504125	0.0026455	0.00477845	0.00342173	0.00170285	0.00378469	0.00293132	0.00126156	0.00083717	0.00208594
	Arg3_CCG	-	0	0	0	0	0	0.00769231	0	0.521739	0	0	0	0	0	0	0	0	0.144279	-	0	0	0	0.17284	-	0.00378788	0	0.00364964	0	0	0	0	0.00970874	0	0	0.00593472	0.0265487	0	0	0	0.00211416	0.360248	0.00556586	0.00330033	0.00145985	0.00576369	0.0180807	0.0149051	0.00407609
	Pro1_CGG	-	0	0.00116822	0.0022173	0	0	0.00105708	0	0.471967	0.00480307	0.00377003	0.00373134	0	0.00543478	0.000895255	0.00088574	0.000881057	0.00087108	0	0.000824402	0.000815661	0.0931174	-	-	0.00155642	0	0.00292398	0.000722022	0.00143885	0.00143575	0	0	0.000706215	0	0.000677966	0.00338066	0.00199468	0.0162022	0.0353293	0.000556793	0.845686	0.00208008	0.00643678	0.00524659	0.0962917	0.00561471	0.0661835	0.00209285
	Pro2_GGG	-	0	0.00618557	0	0	0	0.00189036	0	0.476449	0.00877193	0.00169491	0.00497512	0	0	0.00160514	0.00479233	0	0.00155763	0	0.00294118	0	0.1402	-	-	0.00687758	0	0.00904393	0.00254777	0.00253485	0	0.00250941	0	0.00122249	0.00242718	0	0	0.0151163	0.00566251	0.00112867	0	0.408117	0.00109649	0.00105597	0.0112245	0.0128586	0.0104987	0.00254453	0.00168634
	Pro3_TGG	-	0.0196078	0.00197433	0	0.00277264	0.000893655	0.00354296	0.00170358	0.5134	0.00804505	0.00154679	0.00227101	0	0.00074184	0.00146843	0	0	0	0.000693963	0	0	0.114935	-	-	0.00814026	0	0.00177305	0.000583431	0.00116077	0.000575043	0.00171233	0.000569476	0.00225606	0.000557103	0.000549451	0.0179445	0	0.00365154	0.0507492	0.000909918	0.860663	0.00303162	0.00119284	0.000721327	0.0299166	0.00346741	0.00613636	0.00428991
	Gln2_CTG	-	0.00523218	0.0077187	0.00564061	0.003861	0.0029985	0.00736648	0.00290381	0.513784	0.00586409	0.00593472	0.00294406	0.00610932	0.00535771	0.00590612	0	0.00121655	-	-	0.0026178	0.000578704	0.0770762	-	-	0.00540103	0.00758368	0.00492732	0.00194695	0.00336296	0.00237304	0.00141176	0.00394981	0.00250341	0.000670691	0.00134439	0.00307895	0.00195185	0.00253646	0.00487013	0.00276134	0.00563873	0.0026687	0.00263505	0.000718004	0.000794281	0.00283599	0.00173611	0.000627451
	His_GTG	0.00745474	0	0.00510638	0.00408497	0.00158479	0.00156495	0.00228484	0.00372856	0.51016	0.00747791	0.00263505	0	0.00064433	0	0.00124378	0	0.0383463	0.010158	-	0.0027668	0.0010846	0.164043	-	-	0.0146034	0.010675	0.00887121	0.00179695	0.00148588	0.00117647	0.00260945	0.00422773	0.00329761	0.00187567	0.00267237	0.00130685	0.00311769	0.00378024	0.00612295	0.00284428	0.00490654	0.00160477	0.00542864	0.00250417	0.00144535	0.0106115	0.00123109	0.00610714
	Gln1_TTG	-	0.00554529	0.00467563	0.00277624	0.0058855	0.00259875	0.0035497	0.00397614	0.468095	0.00514981	0.00630063	0.00134228	0.00483092	0.00346021	0.00256959	0.000847458	0.000422119	-	-	0.00322451	0.000401929	0.0882002	-	-	0.00416983	0.00850906	0.00526685	0.002772	0.00342583	0.0023842	0.00135547	0.00402414	0.00130804	0.00194932	0.00357143	0.00322061	0.00189994	0.00784314	0.00401204	0.00588768	0.00982104	0.007834	0.00207383	0.0021628	0.00231705	0.00211783	0.00192678	0.0021097
	fMet1_CAT	-	0.0209205	0.000685714	0.00617761	0.00489726	0.00288958	0.00581337	0.00205379	0.497167	0.00942306	0.00512689	0.00757891	0.00339257	0.00499485	0.00372526	0.000984326	0.00224854	0.0016998	0.00216076	0.00223839	0.000827301	0.228752	-	-	0.00538765	0.00170832	0.00149328	0.00216236	0.00416616	0.00139746	0.00311383	0.0067046	0.00248468	0.000766032	0.00131162	0.00243125	0.00183397	0.002442	0.00207889	0.00448111	0.00318345	0.00231721	0.00137107	0.00102424	0.00319613	0.00281825	0.0019054	0.000713335
	fMet2_CAT	-	0.0344828	0	0	0.00584795	0.00568182	0	0	0.359375	0.005	0.00490196	0.00476191	0.00917431	0	0	0	0.00431035	0	0.00416667	0	0	0.137255	-	-	0.00381679	0	0	0	0	0.0100671	0	0.00322581	0	0	0	0	0.00636943	0.0152439	0.00877193	0.00862069	0.0056338	0.0112045	0	0	0.00837989	0.0027933	0	0.00581395
	Ile2_CAT	-	0	0	0	0	0	0	0	0.333333	0	0	0	0	0	0.142857	0	0	-	-	0	0	0.142857	0.285714	-	0	0	0	0	0	0	0	0	0	0	0	0	0	0.210526	0	0.0357143	0.0120482	0.0487805	0	0	0	0	0	0
	Met_CAT	-	0	0	0	0	0	0	0	0.256757	0	0	0	0	0	0	0	0	0	-	0.00917431	0	0.0504202	0.023622	-	0	0	0.0140187	0	0.0046083	0.0046083	0.00465116	0	0	0	0	0	0	0	0	0.00816326	0.008	0	0	0.0037594	0.011236	0.0144928	0.0138889	0.0137931
	Ile1_GAT	-	0.00668151	0.00203943	0.00132802	0.00132538	0.00130719	0.00318066	0.00123762	0.00790274	0.00119904	0.000587544	0.00232019	0.00114745	0.00225989	0.00221852	0.000545554	0.00162866	0.0887446	-	0.0010661	0.000527983	0.0803339	0.055666	-	0.00580832	0.00225543	0.00726257	0.000273823	0.00486487	0.0021339	0.005834	0.00105263	0.00157522	0.00104932	0.00104657	0.000261506	0.00233221	0.00281907	0.00178937	0.001001	0.004624	0.00383969	0.00234192	0.00208817	0.00276498	0.00434385	0.000907029	0.00318616
	Arg5_CCT	-	0	0	0	0	0	0	0.0045045	0.453744	0	0.00796813	0	0.00380228	0	0.00364964	0.00363636	0.00714286	-	-	0.00346021	0	0	0.220736	-	0	0	0	0.00287356	0.00560224	0.0190736	0.00539084	0.0026738	0	0	0.005291	0.0236842	0	0	0.00722892	0	0.0127932	0.0144928	0.00200803	0	0.00598802	0	0	0
	Ser3_GCT	-	0.00883002	0.00132626	0.00369914	0.0045977	0.010917	0.012	0.00664137	0.392954	0.0145278	0.00151976	0.00669145	0.0121083	0.00794702	0.0216699	0.0142603	0.0079636	-	-	0.00265111	0.000515198	0.00102617	0.2249	0.00966608	0.0160405	0.0125761	0.0134615	0.00223714	0.00687658	0.00552296	0.00238095	0.0036888	0.00297422	0.00329272	0.00227347	0.03808	0.00218205	0.00414201	0.00283046	0.00289296	0.0192438	0.0147671	0.00666275	0.00589578	0.00204765	0.0060296	0.00214516	0.0026325
	Arg4_TCT	-	0	0.00714286	0	0	0	0.00628931	0	0.526012	0.0104167	0	0	0	0	0	0.00392157	0	0.118321	-	0	0	0.00806452	0.225131	-	0.00702576	0	0.00869565	0	0.00422833	0.00416667	0.00412371	0.00410678	0	0	0.0019802	0.0115607	0	0.00190476	0	0.00118343	0.010274	0.00652884	0.00741525	0.00839454	0.00518135	0	0.00290416	0.00193798
	Thr2_CGT	-	0	0.0021322	0.002	0.00186567	0.0037244	0	0.00175747	0.518771	0.00318979	0.00466563	0.0015456	0.00305344	0	0.00291545	0	0.0431034	0.0161507	-	0.000908265	0	0.174083	-	-	0.0149142	0.00350385	0.00954979	0.00066313	0.00261609	0.00580271	0.00127146	0.00378072	0.000619195	0.000611621	0.00242571	0.00478469	0.000591716	0.00289855	0.00165472	0.000540541	0.00420168	0.00154083	0.00349825	0.0018797	0.00184502	0.00268456	0.00222816	0.00222916
	Thr1_GGT	-	0	0.00298954	0.0013986	0.00261097	0.00510204	0.00245399	0.00237812	0.448436	0.00758396	0	0.00208551	0.00207254	0	0.00498008	0	0.0486381	0.0110396	-	0.00123609	0.000565291	0.179023	-	-	0.00893796	0.00403429	0.0058997	0	0.0056899	0.0032543	0.00367985	0.00136799	0.00317173	0.0018075	0.00178811	0.000442282	0.00215703	0.000819336	0	0	0.0114353	0.00422535	0.00266845	0.00196592	0.00161394	0.00575264	0.000636335	0.00539854
	Thr3_GGT	-	0	0	0.00111732	0.0042508	0.0052521	0.00203046	0.000981354	0.0442308	0.00642792	0.00535714	0.00175902	0.00087184	0	0	0.000838926	0.0451128	0.00724638	-	0.00112423	0	0.172883	-	-	0.00927734	0.00375411	0.00779817	0.00135135	0.00401606	0.00394737	0.00434028	0.00128811	0.000428266	0	0.000422119	0.00125104	0.00407332	0.000781861	0.0003885	0.00153257	0.0147839	0.001386	0.000992392	0.00358189	0.00224359	0.00794407	0.000315457	0.00788644
	Thr4_TGT	-	0.00206327	0.00550358	0.00733753	0.00150075	0.00247893	0.0019333	0.00328639	0.452847	0.00644053	0.00161551	0.00119474	0.00353357	0.00153846	0.00223714	0.000729927	0.207145	0.00414079	-	0.00326051	0.00126382	0.212574	-	-	0.0095608	0.00287687	0.00703829	0.00165654	0.00191361	0.00242261	0.00241611	0.00132732	0.00261986	0.000516129	0.00181113	0.000770021	0.000505306	0.00349913	0.000483793	0.00023855	0.00187882	0.00181571	0.00111483	0.00175708	0.0037839	0.00120024	0.00079255	0
	Asn_GTT	-	0.00449944	0.0022173	0.00134156	0.00444677	0.00128403	0.00296443	0.00215776	0.399339	0.00434187	0.00132042	0.00129955	0.00170177	0.00290879	0.00220485	0.000790514	0.208383	0.00247902	-	0.00194897	0.00139494	0.221859	-	-	0.00515979	0.00369775	0.0056586	0.00264921	0.00308309	0.00390919	0.00148787	0.00586167	0.00389049	0.00227985	0.00226789	0.000701951	0.00152714	0.00373186	0.000539084	0.000915991	0.00552209	0.00466773	0.00205811	0.00132005	0.00212599	0.000762029	0.0016299	0.00217108
	Lys_TTT	-	0.0056101	0.00841279	0.0010805	0.00320171	0.00567303	0.00193892	0.00287081	0.392075	0.00531444	0.00170213	0.000841751	0.000833681	0.000411015	0.00239234	0.000392311	0.0358674	0.00933533	-	0.00270051	0.00098668	0.183425	-	-	0.0118911	0.00482986	0.0060241	0.000632378	0.00166875	0.00351022	0.000805315	0.00179462	0.00176783	0.00113982	0.00399924	0.00263654	0.00166328	0.00807191	0.000705592	0.000959079	0.00839485	0.00539302	0.00273224	0.00505881	0.00275879	0.00324901	0.00287389	0.00137488
FIgure 5B	Species	-1	1	2	3	4	5	6	7	8	9	10	11	12	13	14	15	16	17	17A	18	19	20	20A	20B	21	22	23	24	25	26	27	28	29	30	31	32	33	34	35	36	37	38	39	40	41	42	43	44
E. coli CMC-	Leu5_CAA	-	0.00653595	0	0	0.00643087	0	0.00903615	0.00571429	0.0810056	0.00475059	0	0	0.00221239	0.00219298	0	0	0.166316	0.0034904	-	0	0	0.142857	0.0037037	-	0.00117924	0.00234467	0.00570776	0	0.00110619	0.00438597	0	0.00212314	0.002079	0.000999001	0.00301205	0.000982318	0	0.00384986	0.00284091	0.0055814	0.272803	0.0100287	0.00683761	0.00301002	0.0581199	0.00120652	0.000950428	0.00228118
Misincorporation	Phe_GAA	-	0	0	0.00990099	0.00956938	0.0045045	0.00438597	0	0.120833	0.0037037	0.00350877	0	0.00666667	0	0.00306749	0	0.133929	0.00289017	-	0	0	0.185273	-	-	0.0113122	0.00442478	0.00212766	0.00206612	0.00406504	0.0039604	0	0.00773694	0	0.003861	0	0.00383877	0.00189753	0.00735294	0.00552486	0.0108303	0.519873	0.0186404	0.00508044	0.000841245	0.00100183	0.000465576	0.000755331	0.0176689
	Leu4_TAA	-	0.0212766	0	0.00598802	0.0117647	0.00552486	0	0	0.115578	0.00888889	0.00869565	0.00423729	0	0	0	0	0.0763359	0.00280899	-	0	0.00235849	0.178654	0.00446429	-	0	0.0021322	0.00209644	0.00617284	0.00404858	0.00195312	0.00381679	0.00371057	0.00364964	0	0	0	0.00178891	0.0107335	0.00346021	0.00631912	0.292019	0.0292184	0.00116822	0.000873908	0.00129001	0.00133934	0.00157347	0.00341358
	Trp_CCA	-	0	0.00330852	0.00397456	0.00540958	0.00152091	0.0045283	0.000738007	0.107771	0.00143575	0.00205198	0	0.00134318	0	0.00439975	0.00250156	0.00860479	0.00423057	-	0	0.00156986	0.139177	-	-	0.00513573	0.00140696	0.00480934	0.00236247	0.00333667	0.00231328	0.000986842	0.00325733	0.00064041	0.000954502	0.000952683	0.0015753	0.00156397	0.00155812	0.00185816	0.00770179	0.166063	0.0107025	0.00853242	0.00100433	0.00171695	0.00504038	0.00137898	0.000419614
	Cys_GCA	-	0.0134436	0.002693	0.013468	0.0023678	0.0015361	0.0021978	0.00143267	0.0580601	0.00981595	0.00830861	0.00449691	0.00869565	0.00792393	0.0107198	0.00348259	0.00147131	-	-	0.000472813	0.000937647	0.116084	-	-	0.00894454	0.00199045	0.00447196	0.00195631	0.00254534	0.00982499	0.0036036	0.00296121	0.00401376	0.00140647	0.0019564	0.000828958	0.00135833	0.00401069	0.0015894	0.000522193	0.162341	0.00235183	0.00106769	0.000510399	0.00100701	0.00100314	0.000667752	0.000626122
	Ser2_CGA	-	0.00757576	0	0.0133333	0	0.00813008	0	0.00772201	0.120755	0	0.00724638	0.00357143	0.010274	0.00330033	0.00970874	0.00321543	0.00319489	-	-	0	0	0.00308642	0.088685	0.011396	0	0.00273224	0.00534759	0	0.00519481	0.00255755	0	0	0	0.00487805	0	0	0	0.00235294	0.00465116	0.00232558	0.152074	0.00421941	0.00943396	0.0010989	0.00317797	0.00570539	0.00306122	0.00202327
	Ser5_GGA	-	0.00620448	0.000555658	0.00482229	0.0053228	0.00873216	0.00727684	0.00425264	0.124635	0.00469139	0.0025652	0.00349553	0.0062568	0.00431542	0.00896976	0.0024777	0.00147511	-	-	0.00127699	0.00115554	0.000691085	0.167967	0.00552147	0.00899011	0.00735508	0.00599981	0.00238642	0.0064265	0.00221926	0.00631136	0.00200506	0.00181175	0.00135893	0.00194635	0.0011743	0.00206152	0.0057985	0.00338263	0.00489708	0.00271883	0.00358236	0.00117881	0.00109955	0.000728757	0.00137293	0.00100294	0.00106777
	Ser1_TGA	-	0	0.0010142	0.0180851	0.00294695	0	0	0.00364299	0.0736086	0.0034662	0.00422654	0.00168492	0.00659522	0.00317712	0.00626468	0.00153728	0.00383142	-	-	0	0.000744602	0.0244989	0.0280438	0.00406835	0.0327545	0.00375234	0.00290065	0.00392017	0.00247437	0.00209497	0.000346741	0.00205339	0.00135181	0.000335909	0	0.000998336	0.000971817	0.00221029	0.00371632	0.00526316	0.206711	0.0132468	0.0115994	0.0014042	0.00363563	0.0041085	0.00465481	0.00696291
	Tyr1_GTA	-	0.00881057	0.00248139	0.00232019	0.00863931	0.00413223	0.00998004	0.00575816	0.0478011	0.0165746	0.00164204	0.00153846	0.00298507	0.00143885	0.00423729	0.00407056	0	-	-	0.00119617	0	0	0.0022779	0.00442478	0.00974026	0.00424628	0.00514933	0.00604839	0.00196271	0.00387973	0.000938967	0.00369344	0.00271493	0.00178094	0.00266667	0	0.00774527	0.00257511	0.00255537	0.00424448	0.244648	0.00814536	0.00592525	0.00124184	0.00176637	0.00159341	0.00104526	0.0021902
	Tyr2_GTA	-	0	0.0031746	0.00296296	0.00422535	0.00533333	0.00385109	0.0049505	0.0416157	0.032634	0	0.001001	0.00584226	0.00373134	0.00825688	0.000898473	0	-	-	0.00250627	0.00330852	0.00329218	0.00402901	0.00234558	0.00380518	0.00745712	0.00363108	0.0063425	0.00484094	0.00678426	0.00131234	0.00387097	0.000638162	0.000627746	0.00124146	0.000611247	0.00419916	0.00416915	0.00118835	0.00355872	0.239368	0.010989	0.00442177	0.000904476	0.00176976	0.00127201	0.00112597	0.00248687
	Val2A_GAC	-	0.00139665	0.00340136	0.00323102	0	0.00237154	0.00385208	0.00151286	0.0335821	0.00789663	0.00622407	0	0.000681663	0.000673401	0.00133156	0.0013089	0.0155743	0.00256246	-	0	0.000473485	0.0602689	0.0367993	-	0.00973409	0.00185452	0.0109912	0.00159394	0.00334843	0.00234055	0.0029081	0.00211824	0.00114635	0.000380735	0.000377216	0.00130597	0.00363835	0.0117974	0.0060241	0.00721385	0.00421151	0.00121212	0.00147232	0.00101715	0.011491	0.0101154	0.00199118	0.000855798
	Val2B_GAC	-	0.00104932	0.00268817	0.00102775	0.00254582	0.00100756	0.00294551	0.00336215	0.073724	0.00545703	0.00267261	0	0	0.00129814	0.00128041	0.000845666	0.00968421	0.0074565	-	0.000717618	0	0.0491697	0.0352304	-	0.00964864	0.00235516	0.0164061	0.00151057	0.00299356	0.00237318	0.00176939	0.00161385	0.000584112	0.000435667	0.0011554	0.00158001	0.00297114	0.00952381	0.00458283	0.00520833	0.00267652	0.00222524	0.00204622	0.000831947	0.0117165	0.0125779	0.00274192	0.000568117
	Val1_TAC	-	0.00375039	0.00574872	0.00115039	0.00230239	0.00147769	0.00269274	0.00138242	0.0492156	0.00464934	0.00249389	0.00170185	0.00162219	0.00190709	0.00252065	0.0065015	0.00141611	0.177067	-	0.00491908	0.00701497	0.00637453	-	-	0.00712174	0.00221099	0.00501311	0.00161641	0.00273568	0.00185954	0.0016717	0.00108092	0.0008858	0.000610921	0.000687185	0.000578949	0.000509517	0.00223208	0.00358645	0.00205553	0.00335706	0.0021334	0.0017493	0.0012771	0.00196387	0.00250587	0.00139888	0.00062417
	Gly1_CCC	-	0.00415677	0.0237274	0.0126632	0.0216763	0.00444901	0.00954575	0.00618429	0.0483005	0.00930233	0.0035309	0.00197044	0.002149	0.00570516	0.00772698	0.00628667	0.00281577	-	-	0.00212725	0.000569909	0.225224	-	-	0.00760524	0.00535475	0.00552576	0.00383693	0.0078125	0.00861027	0.00895122	0.00350365	0.00373563	0.000703829	0.00195449	0.00289057	0.00298548	0.00531209	0.00480083	0.0127309	0.00902659	0.0072124	0.00106484	0.00058596	0.000467017	0.000115888	0.000693882	0.000346861
	Gly3_GCC	-	0.00193019	0.0078908	0.00711896	0.00356426	0.00209311	0.00431177	0.00391326	0.0172061	0.00547395	0.00226019	0.00083617	0.000891266	0.00114363	0.00101653	0.000487889	0.036796	0.00718458	-	0.00162906	0.00121863	0.14632	-	-	0.00995459	0.00257599	0.00720609	0.00166757	0.00566827	0.00221303	0.00581312	0.00231052	0.00139603	0.00091766	0.00151403	0.000935999	0.0022316	0.00459784	0.00385486	0.00499901	0.00342998	0.00203368	0.000949955	0.00101666	0.0010229	0.00450237	0.00584733	0.000705237
	Gly2_TCC	-	0.00450771	0.0219742	0.0121363	0.0127874	0.00449959	0.0809775	0.00557739	0.00542005	0.00740569	0.00172228	0.00365192	0.00380609	0.00364194	0.00992046	0.00945213	0.0034535	-	-	0.00472567	0.00225488	0.00244967	0.00208628	-	0.00340629	0.00275365	0.00213308	0.00243227	0.00173762	0.00170951	0.00385118	0.00826394	0.00671767	0.00171506	0.00127559	0.00102286	0.000716503	0.00663574	0.00316401	0.00520658	0.00301205	0.00298297	0.00112402	0.000639386	0.000585013	0.000849257	0.000425826	0.000795756
	Ala2_GGC	-	0.00626588	0.00280202	0.00176422	0.00154279	0.000880551	0.00165413	0.00233169	0.0959557	0.00432056	0.0021487	0.00128683	0.0010058	0.00202355	0.00143796	0.00530264	0.00167591	0.184929	-	0.00478026	0.00558202	0.00682097	-	-	0.00726474	0.00385749	0.00530093	0.000940835	0.00157606	0.000815811	0.00125766	0.00085933	0.0017217	0.000860781	0.00324243	0.00239276	0.00145363	0.00613438	0.00283621	0.00319923	0.00233704	0.00108654	0.00118946	0.00134141	0.00168972	0.00173026	0.00429241	0.000398733
	Ala1B_TGC	-	0.0064793	0.00257659	0.00159172	0.0015769	0.00126449	0.00134769	0.00218898	0.0785419	0.00340377	0.00189836	0.00108575	0.00102469	0.00153778	0.00177068	0.00518555	0.00154067	0.198431	-	0.00393802	0.0051154	0.00629457	-	-	0.00693279	0.00355222	0.00520716	0.000973601	0.00217473	0.00137212	0.00132251	0.000620854	0.000908776	0.000685005	0.000651361	0.00125117	0.000696702	0.00343607	0.00323602	0.00314183	0.00217075	0.00204186	0.00126991	0.000690654	0.000873078	0.00146936	0.00141082	0.000691457
	Asp_GTC	-	0.00505735	0.0019347	0.00931849	0.00177137	0.00187965	0.00316692	0.00180109	0.0318555	0.00265322	0.00139737	0.000954262	0.000945803	0.00138946	0.0021411	0.00108414	0.163221	0.00142146	-	0.000528144	0.000705261	0.0508866	0.0261358	-	0.00394437	0.00188646	0.0106608	0.00325802	0.00134136	0.00158061	0.00153518	0.00124669	0.00160014	0.00148982	0.00141213	0.00114041	0.00177796	0.00466529	0.00263665	0.00122856	0.00233088	0.00213978	0.00150567	0.00236735	0.00350624	0.00251762	0.000977631	0.000435945
	Glu_TTC	-	0.0040702	0.00502674	0.00276869	0.00153517	0.00206864	0.00214311	0.00206026	0.00800094	0.0050351	0.00344675	0.00326924	0.00209732	0.0025616	0.0126119	0.0118032	0.0098988	-	-	0.00746776	0.00199916	0.00243368	0.00222765	0.00579511	0.00635268	0.00394797	0.00543886	0.00332104	0.00459967	0.00124851	0.000757535	0.00168521	0.00115409	0.000647242	0.000474736	0.000645432	0.000942214	0.0137386	0.00311301	0.00123401	0.00342339	0.0011525	0.00150374	0.000855131	0.000991051	0.000899622	0.00098051	0.000499206
	Leu1(P)_CAG	-	0.00189873	0.00305216	0.00157398	0.00309757	0.00252908	0.00246548	0.00241022	0.00495751	0.00478033	0.00246305	0.00244553	0.00108909	0.00172451	0.000647668	0.000855798	0.0124002	0.00428516	-	0.000441404	0.000306498	0.0817799	0.00313075	-	0.00356316	0.0026551	0.00261712	0.00112108	0.00137268	0.00109732	0.00134273	0.000747632	0.00196834	0.000484731	0.00120734	0.0014377	0.00118868	0.00141287	0.0432786	0.000229305	0.432136	0.00105676	0.000364937	0.000649257	0.000717051	0.0029819	0.000773994	0.00111865
	Leu1_CAG	-	0.000769231	0.00372132	0.00396464	0.00599796	0.0037274	0.00372037	0.00180937	0.00575925	0.0049456	0.00333405	0.00228129	0.00103821	0.00175312	0.00118759	0.000409249	0.0139204	0.00275946	-	0.000947643	0.000566084	0.0799296	0.00448936	-	0.0043063	0.00249767	0.00331126	0.000985667	0.00149019	0.00138454	0.00117673	0.00106616	0.00144311	0.00065401	0.000690158	0.0013326	0.00122686	0.00143536	0.0413341	0.000272188	0.425602	0.00105582	0.000484052	0.000546439	0.000764669	0.00255565	0.00112279	0.00115852
	Leu2_GAG	-	0.00185874	0.00155039	0.00446872	0.00289157	0.00379147	0.00320073	0.00133333	0.0180907	0.00519319	0.00344478	0.00198334	0.000387597	0.00115274	0.000384172	0.000953652	0.0110902	0.0043305	-	0.00115256	0.000982222	0.0847751	0.00374336	-	0.00469444	0.00306799	0.00367107	0.00137285	0.00120048	0.00265335	0.00124137	0.00138111	0.00167084	0.000827441	0.000970511	0.00074107	0.00138071	0.00128269	0.0708072	0.000626087	0.425204	0.000408719	0.00258582	0.00101762	0.00151343	0.00379259	0.00123762	0.00165188
	Leu3_TAG	-	0.00167645	0.00403429	0.00338328	0.00377893	0.000922935	0.00593607	0.00350723	0.0657616	0.00461538	0.00253899	0.00214977	0.00104932	0.000701016	0.000696379	0.00136799	0.019555	0.00429711	-	0.000322113	0.000445699	0.0868246	0.00527496	-	0.0063012	0.00311604	0.00631681	0.00331518	0.00210723	0.00150237	0.00160128	0.00236887	0.0022173	0.000866739	0.00173875	0.00106906	0.00125905	0.014406	0.00443568	0.000725097	0.550049	0.000867303	0.00163092	0.00230122	0.00148403	0.00530035	0.00251429	0.00286663
	Arg2_ACG	-	0.000887424	0.00190114	0.00657462	0.000543725	0.000891902	0.00208351	0.00091858	0.0280358	0.00157978	0.000673653	0.000516834	0.000799302	0.00136006	0.00196367	0.000482592	0.000480209	0.0752311	-	0.000894512	0.000376719	0.000879618	0.113629	-	0.003053	0.000557507	0.00334503	0.000216275	0.000534188	0.00137552	0.000991649	0.000466878	0.00148993	0.000814208	0.00106832	0.0101158	0.00119976	0.998718	0.00253436	0.00229907	0.00143055	0.00118237	0.000989539	0.00210842	0.00074707	0.000703235	0.000608472	0.00121218
	Arg3_CCG	-	0.00234742	0	0.00375	0.00248139	0.00965018	0.00473934	0.00560538	0.035753	0.00595829	0	0	0.00262927	0.00253165	0.00241158	0.00389105	0.000775194	0.162142	-	0.0013708	0.00134228	0.00200803	0.192408	-	0.00604595	0.00178465	0.00236267	0.00175131	0.00230017	0.00393038	0.00111235	0.00162426	0.00315623	0.00208442	0.00207361	0.0182278	0.00150754	0.00146987	0.000901307	0.00451745	0.390818	0.00506512	0.005148	0.00227855	0.00391608	0.0139688	0.00805585	0.000536337
	Pro1_CGG	-	0	0.00164231	0.000789765	0.00140823	0.00107165	0.00137405	0.000450383	0.0378362	0.00270309	0.000839161	0.000971008	0.000958773	0.00136593	0.000676682	0.000940228	0.000802032	0.00066357	0.00104849	0.000128436	0.00114957	0.12132	-	-	0.00371333	0.000360837	0.00165075	0.000938196	0.000350754	0.000465929	0.000811406	0.000461414	0	0.000794552	0.000903853	0.00247024	0.00111919	0.00847924	0.0242153	0.00108976	0.87779	0.002568	0.00514624	0.00319341	0.0901361	0.00297514	0.0604648	0.00120487
	Pro2_GGG	-	0.0101351	0.00215672	0.000467727	0.00277328	0.00137709	0.00338907	0.00265957	0.0628972	0.00361933	0.00164103	0.0022326	0.00160032	0.00238853	0.0017783	0.00078232	0.00214049	0.000193461	0.00114547	0.000930752	0.000553812	0.159832	-	-	0.002849	0.000346741	0.00204429	0.00101112	0.0020185	0.00200501	0.000831117	0.000993542	0.00180003	0.000977995	0.000650512	0.00255143	0.00880365	0.00540123	0.000459982	0.000306279	0.422942	0.000449304	0.000584368	0.00129366	0.00838187	0.00601735	0.000977654	0.000557724
	Pro3_TGG	-	0.0130378	0.00151687	0.000978953	0.00265829	0.00223214	0.00244698	0.00102133	0.0550448	0.00238897	0.00157282	0.00113707	0.0011213	0.000507872	0.000403266	0.00079968	0.001093	0.00117797	0.00124485	0.000652559	0.000925497	0.141036	-	-	0.00383313	0.00043535	0.00136729	0.00101523	0.000758534	0.00108532	0.000829325	0.000578321	0.00114763	0.000729158	0.000561663	0.0131127	0.000397772	0.00170371	0.0351019	0.000918663	0.89736	0.00230337	0.00116017	0.00157621	0.0259914	0.00198741	0.00340541	0.00315613
	Gln2_CTG	-	0.00333676	0.00473255	0.00340319	0.00511406	0.00195969	0.00241758	0.00279495	0.121592	0.00598347	0.00369506	0.00203016	0.00381134	0.00248523	0.00297605	0.00100843	0.00164496	-	-	0.00225235	0.000925192	0.0722672	-	-	0.00575384	0.00710001	0.00566938	0.00258707	0.00298268	0.00174712	0.00151109	0.00377528	0.00220815	0.000980072	0.00152566	0.00207699	0.00276028	0.00236054	0.00285782	0.00349902	0.00370168	0.000793072	0.000853701	0.00100899	0.000877083	0.00118936	0.00270228	0.0010308
	His_GTG	0.00387514	0.0016696	0.00154419	0.00257343	0.00112447	0.00120203	0.00193864	0.00315693	0.0972696	0.00448569	0.00173611	0.000821754	0.000445898	0.000954479	0.00115532	0.000569598	0.0365103	0.00651024	-	0.00194473	0.00114948	0.13441	-	-	0.012909	0.00829625	0.00654539	0.00138388	0.00108387	0.00235722	0.00176129	0.00264943	0.00290435	0.00119774	0.00207533	0.00321349	0.00283151	0.00289845	0.00252552	0.00329484	0.00294662	0.000977913	0.00104006	0.00137073	0.0013289	0.0011581	0.000883595	0.000621017
	Gln1_TTG	-	0.00341819	0.00564825	0.00338325	0.00507952	0.00135789	0.00284718	0.00363141	0.064722	0.00584576	0.00500542	0.00143671	0.00314051	0.00224685	0.00316362	0.00112173	0.00184834	-	-	0.00131332	0.00131105	0.0740741	-	-	0.00568586	0.00567166	0.0049451	0.00132626	0.0032803	0.00228571	0.00214975	0.00317409	0.00161934	0.000744339	0.00141182	0.00283649	0.00144889	0.0142254	0.00208297	0.0057327	0.00532535	0.00114739	0.00163361	0.00123521	0.00145645	0.000808068	0.00389547	0.0011623
	fMet1_CAT	-	0.010956	0.00139362	0.00626764	0.00517373	0.00437936	0.00544057	0.00264309	0.0523554	0.00965821	0.00666973	0.00787022	0.00242161	0.0049454	0.00376285	0.00128786	0.00198188	0.00250779	0.00141876	0.00206428	0.00133149	0.21163	-	-	0.0037278	0.00121532	0.00127678	0.000918539	0.00318625	0.00185201	0.00191994	0.00625863	0.00248248	0.000791157	0.00133076	0.00238542	0.0014093	0.00229532	0.00175751	0.00317526	0.00258555	0.0020657	0.000763739	0.00112176	0.00255851	0.00187512	0.00132738	0.000438148
	fMet2_CAT	-	0.00662252	0	0.00762389	0.00244798	0.0011919	0.00116686	0.0011325	0.0382096	0.00310238	0.00301507	0.00595829	0	0.0047259	0.00280374	0.00275229	0.000914913	0.00181324	0.00177305	0.00172861	0	0.215736	-	-	0.00248344	0.000806452	0	0.00239044	0.00234558	0.000766284	0.00152207	0.00596125	0.00220913	0.000732064	0.00219619	0.00218182	0.000732601	0.00361795	0.00573477	0.00636042	0.00626305	0.00487805	0.00415225	0.00138889	0.00690131	0.00275862	0.00211268	0.00141743
	Ile2_CAT	-	0	0	0	0	0	0	0	0	0	0.0208333	0	0	0	0.02	0	0	-	-	0	0	0.0363636	0.0166667	-	0.0224719	0	0	0	0	0	0	0.00869565	0.00862069	0	0	0	0.00884956	0.347826	0.00675676	0.00268096	0.0129271	0.0294118	0	0.00088968	0	0.000883392	0.00884956	0
	Met_CAT	-	0.00145033	0.000444444	0.000437445	0.00129983	0.000429923	0.000852515	0.00504202	0.0731605	0.00124018	0.00200642	0	0.000793651	0.00236593	0.00117096	0.00154979	0.00154679	0.00998464	-	0.00144561	0.000717618	0.0146168	0.0130989	-	0.00373778	0.00134409	0.0104754	0.000264201	0.000525624	0.000524384	0.00156331	0.00232618	0.00102987	0.000510204	0.002286	0.00075643	0	0.00725	0.00149701	0.000246975	0.00292612	0.000726392	0	0.00237192	0.00214592	0.00517891	0.00955043	0.00185314
	Ile1_GAT	-	0.00363489	0.00057842	0.000656111	0.00139397	0.00121244	0.00140983	0.00110123	0.00176374	0.00112815	0.0016111	0.000658653	0.000616219	0.00146819	0.001417	0.00136366	0.00155714	0.0435614	-	0.000435316	0.000552094	0.0386335	0.029633	-	0.00515618	0.00143148	0.006496	0.000756532	0.00370013	0.00204825	0.00188149	0.000898235	0.0005012	0.000791369	0.000579557	0.000761655	0.000733272	0.00186562	0.000831471	0.00048399	0.00449534	0.00228583	0.000836799	0.00136929	0.000610203	0.00133726	0.00106486	0.00325852
	Arg5_CCT	-	0.00636943	0	0.00218818	0	0.00103413	0	0.00292969	0.0689981	0.0027248	0.00417362	0.000819001	0.00158856	0.00453172	0.00443787	0.00292398	0.00143267	-	-	0.00137646	0.00204499	0.0013624	0.235532	-	0.00125078	0.00959808	0.00231615	0.00402762	0.0117978	0.00550964	0.00488599	0	0.0016129	0.00214018	0.00106952	0.0297872	0.00319319	0.00208877	0.00150678	0.00188501	0.0175913	0.00700525	0.0025729	0.0021322	0.00212947	0.00127443	0.000424809	0
	Ser3_GCT	-	0.00736707	0.00134254	0.00512351	0.00553825	0.0103437	0.0128587	0.00893522	0.0653993	0.00855809	0.00297324	0.0024423	0.00811669	0.00699143	0.0141463	0.0106974	0.0074665	-	-	0.00301468	0.00114558	0.000855351	0.203231	0.00840406	0.0131483	0.00934434	0.0110152	0.00232237	0.00959639	0.00597989	0.00335323	0.00251939	0.00163763	0.0011114	0.00142876	0.0279595	0.00207286	0.00451372	0.00151163	0.00148751	0.0159567	0.0141037	0.00728552	0.00514391	0.00144208	0.0045702	0.00162778	0.0021006
	Arg4_TCT	-	0.00103199	0.0237906	0.00530705	0.00149142	0.0014556	0.00141343	0	0.0545339	0.0101983	0.00364204	0.00152439	0.00198413	0.00095648	0.00278035	0.00261438	0.00302637	0.125681	-	0.00162707	0.00125274	0.0028169	0.243836	-	0.0138662	0.004158	0.00579929	0.00197482	0.00341297	0.0038059	0.00307329	0.0044289	0.00159963	0.00228938	0.000226552	0.0111607	0.000222025	0.00153948	0.000415024	0.00161453	0.00496032	0.00369578	0.00134667	0.000768197	0.00153169	0.00229139	0.000763359	0.00153374
	Thr2_CGT	-	0.000633914	0.00208768	0.00302954	0.00313934	0.00384986	0.00280177	0.0022748	0.0807205	0.0050452	0.00101792	0.000401768	0.000199402	0.00117371	0.00173143	0.000569909	0.0342026	0.0110327	-	0.00224243	0.000690211	0.140757	-	-	0.0111797	0.00275229	0.00778754	0.00195122	0.00317827	0.00821297	0.00130269	0.00461255	0.00145653	0.00144509	0.000897344	0.00141769	0.00157922	0.00290425	0.00121566	0.000397298	0.00492611	0.00257225	0.000743882	0.0011066	0.00365925	0.00310559	0.00209371	0.000576286
	Thr1_GGT	-	0.00189304	0.00131514	0.00285081	0.00137112	0.0037696	0.00191797	0.00187401	0.0710352	0.00456866	0.00264375	0.00170179	0.000390269	0.000772897	0.00265655	0.000250282	0.0331382	0.00623053	-	0.00127076	0.00102006	0.143625	-	-	0.00920927	0.00329477	0.00640543	0.000892658	0.00638064	0.00390795	0.00394661	0.00171294	0.00120859	0.00106277	0.00091337	0.000765324	0.00177973	0.00105492	0.000526697	0.000780894	0.00909853	0.00360009	0.00136721	0.00247247	0.0010595	0.00337557	0.0012146	0.00459096
	Thr3_GGT	-	0.000486145	0.00104439	0.00151235	0.00196078	0.00194679	0.00301396	0.00202808	0.0116529	0.00297398	0.00306659	0.000580467	0.00101112	0.000715717	0.000424208	0.000839278	0.0318169	0.00580219	-	0.00131886	0.000951113	0.149262	-	-	0.0081739	0.00235725	0.00473322	0.0012766	0.00697538	0.00323625	0.00452899	0.00122961	0.000654183	0.000898399	0.00105246	0.000804117	0.00237624	0.000840272	0.000152462	0.0002257	0.00935279	0.00356947	0.000932153	0.00191028	0.00124134	0.00331621	0.000584643	0.00449043
	Thr4_TGT	-	0.0022793	0.00329477	0.00867194	0.00318979	0.00426425	0.00147445	0.00155977	0.0547879	0.00785877	0.00183853	0.00127734	0.00147059	0.00184928	0.00358619	0.00166512	0.196886	0.00257744	-	0.0023209	0.00140996	0.204857	-	-	0.0110495	0.00337694	0.00618085	0.00138701	0.00208055	0.00234415	0.00225586	0.00140576	0.000856348	0.000351865	0.000987132	0.000908329	0.00061894	0.00129476	0.00102663	0.000619397	0.00257094	0.00177709	0.000585282	0.00134606	0.00303039	0.00122674	0.000683547	0.000830318
	Asn_GTT	-	0.0024811	0.00112697	0.00127141	0.00174119	0.00155129	0.00325254	0.00203499	0.0507837	0.00470418	0.00204997	0.00180426	0.0015864	0.00223637	0.00296728	0.00100939	0.20008	0.00284015	-	0.00199477	0.00111018	0.204528	-	-	0.00626748	0.00412415	0.00446706	0.00257832	0.00291162	0.0049769	0.00192792	0.00413183	0.00325427	0.00178047	0.00160489	0.000635645	0.00118754	0.00232279	0.000692597	0.000840201	0.00403247	0.00204439	0.000647746	0.000526092	0.00183901	0.000718751	0.000350438	0.000651531
	Lys_TTT	-	0.00421075	0.00382057	0.00140746	0.00113255	0.00226845	0.00224411	0.00152032	0.0414734	0.0042957	0.00304102	0.000753636	0.000599184	0.00140631	0.00102208	0.000902136	0.0325458	0.00663932	-	0.00159498	0.00112339	0.143373	-	-	0.00934534	0.00260209	0.00520809	0.00116306	0.00176534	0.00300186	0.00164882	0.00130816	0.0016154	0.00113675	0.00345897	0.00285667	0.000700814	0.00699631	0.000466853	0.000679063	0.00266175	0.00246498	0.0004918	0.00075164	0.000729326	0.000859717	0.000875314	0.000428385
Figure 5C	Ψ	CMC+	CMC-	woTreatment		D	CMC+	CMC-	woTreatment		m7G	CMC+	CMC-	woTreatment
	Leu5_CAA	0.015179	0.000426	0.000459		Ser2_CGA	0.048387	0.088685	0.001942		Phe_GAA	0.024434	0.021575	0.003757
	Phe_GAA	0.021893	0.000598	0.000418		Ser5_GGA	0.176087	0.167967	0.00126		Trp_CCA	0.023702	0.020374	0.006781
	Leu4_TAA	0.020326	0.00092	0.000705		Ser1_TGA	0.012658	0.028044	0.000212		Val2A_GAC	0.030055	0.022279	0.005672
	Trp_CCA	0.038932	0.000694	0.000684		Val2A_GAC	0.044619	0.036799	0.000995		Val2B_GAC	0.020819	0.01407	0.003222
	Cys_GCA	0.021357	0.000539	0.000484		Val2B_GAC	0.038647	0.03523	0.0004		Val1_TAC	0.022971	0.017538	0.005835
	Ser2_CGA	0.011062	0.00135	0.000855		Asp_GTC	0.032459	0.026136	0.000515		Gly3_GCC	0.030967	0.024377	0.006025
	Ser5_GGA	0.00306	0.000635	0.00015		Arg3_CCG	0.17284	0.192408	0.001993		Ala2_GGC	0.018547	0.015159	0.003819
	Ser1_TGA	0.018943	0.000583	0.000389		Ile2_CAT	0.285714	0.016667	0		Ala1B_TGC	0.017506	0.012693	0.004299
	Tyr1_GTA	0.015456	0.000685	0.000327		Met_CAT	0.023622	0.013099	0.000657		Asp_GTC	0.021187	0.017214	0.006005
	Tyr2_GTA	0.018247	0.000601	0.00044		Ile1_GAT	0.055666	0.029633	0.000869		Arg2_ACG	0.013831	0.006912	0.000892
	Val2A_GAC	0.011022	0.000117	0.000784		Ser3_GCT	0.2249	0.203231	0.001469		Arg3_CCG	0.028986	0.021215	0.003586
	Val2B_GAC	0.038286	0.000363	0.000271		Cys_GCA	0.014409	0.008945	0.0006		Pro1_CGG	0.031077	0.025781	0.006558
	Val1_TAC	0.013584	0.000536	0.000365		Leu5_CAA	0.151899	0.166316	0.000947		Pro2_GGG	0.033841	0.023474	0.006379
	Gly1_CCC	0.007669	0.000461	0.000596		Phe_GAA	0.047619	0.133929	0.000933		Pro3_TGG	0.032491	0.031016	0.008039
	Gly3_GCC	0.033923	0.000697	0.000572		Leu4_TAA	0.116279	0.076336	0.001855		His_GTG	0.021467	0.021529	0.006447
	Gly2_TCC	0.009797	0.000638	0.000239		Trp_CCA	0.00738	0.008605	0.000233		fMet1_CAT	0.009808	0.010714	0.002366
	Ala2_GGC	0.017175	0.000563	0.000506		Val2A_GAC	0.018957	0.015574	0.001329		Ile2_CAT	0.048544	0.012163	0.001225
	Ala1B_TGC	0.010946	0.00038	0.000403		Val2B_GAC	0.02521	0.009684	0.000924		Met_CAT	0.031142	0.005082	0.001227
	Asp_GTC	0.013606	0.000465	0.000459		Gly3_GCC	0.048346	0.036796	0.001447		Ile1_GAT	0.01716	0.009685	0.001774
	Glu_TTC	0.004046	0.000309	0.000352		Asp_GTC	0.20705	0.163221	0.001672		Thr2_CGT	0.019001	0.012931	0.005102
	Leu1(P)_CAG	0.01768	0.00072	0.00074		Leu1(P)_CAG	0.015474	0.0124	0.000293		Thr1_GGT	0.038219	0.03399	0.006511
	Leu1_CAG	0.018037	0.000689	0.000438		Leu2_GAG	0.016845	0.01109	0.000254		Thr3_GGT	0.029199	0.021554	0.004957
	Leu2_GAG	0.035366	0.000545	0.000522		His_GTG	0.038346	0.03651	0.000742		Thr4_TGT	0.042305	0.039476	0.005918
	Leu3_TAG	0.046927	0.000667	0.000506		Met_CAT	0	0.001547	0.000629		Asn_GTT	0.029994	0.029401	0.005783
	Arg2_ACG	0.013688	0.000511	9.78e-05		Thr2_CGT	0.043103	0.034203	0.001342		Lys_TTT	0.020299	0.014577	0.003624
	Arg3_CCG	0.011823	0.000897	0.000434		Thr1_GGT	0.048638	0.033138	0.000755
	Pro1_CGG	0.011066	0.000442	0.000349		Thr3_GGT	0.045113	0.031817	0.001177
	Pro2_GGG	0.016043	0.00039	0.000582		Asn_GTT	0.208383	0.20008	0.001812
	Pro3_TGG	0.013605	0.000333	0.000322		Lys_TTT	0.035867	0.032546	0.001339
	Gln2_CTG	0.012	0.000343	0.000539		Trp_CCA	0.00625	0.004231	0.000229
	His_GTG	0.008576	0.000547	0.000297		Val2A_GAC	0.009259	0.002562	0.000294
	Gln1_TTG	0.020272	0.000257	0.000494		Val2B_GAC	0.008333	0.007457	0.000512
	fMet1_CAT	0.025566	0.000619	0.000562		Val1_TAC	0.185121	0.177067	0.001555
	fMet2_CAT	0.053289	0.002197	0		Gly3_GCC	0.01009	0.007185	0.000659
	Ile2_CAT	0.042292	0.002065	0.000903		Ala2_GGC	0.209037	0.184929	0.002153
	Met_CAT	0.013655	0.000572	0.000715		Ala1B_TGC	0.217201	0.198431	0.001807
	Ile1_GAT	0.049814	0.000965	0.000905		Leu1(P)_CAG	0.001764	0.004285	0.000408
	Arg5_CCT	0.029183	0.000423	0.000475		Leu2_GAG	0.005502	0.004331	0.000421
	Ser3_GCT	0.003562	0.00056	0.000434		Arg2_ACG	0.084615	0.075231	0.000694
	Arg4_TCT	0.019011	0.00057	0.000544		Arg3_CCG	0.144279	0.162142	0.002333
	Thr2_CGT	0.01785	0.000477	0.00097		His_GTG	0.010158	0.00651	0.000484
	Thr1_GGT	0.019929	0.000601	0.000259		Met_CAT	0	0.009985	0.000805
	Thr3_GGT	0.016989	0.000558	0.000535		Ile1_GAT	0.088745	0.043561	0.001617
	Thr4_TGT	0.017778	0.000545	0.000373		Thr2_CGT	0.016151	0.011033	0.000314
	Asn_GTT	0.02834	0.000604	0.000414		Thr1_GGT	0.01104	0.006231	0.000547
	Lys_TTT	0.01547	0.000609	0.000469		Thr3_GGT	0.007246	0.005802	0.000686
	Leu1(P)_CAG	0.003434	0.001057	0.000878		Lys_TTT	0.009335	0.006639	0.000776
	Leu1_CAG	0.001247	0.001056	0.000639		Leu5_CAA	0.179688	0.142857	0.001813
	Leu2_GAG	0.00173	0.000409	0.000229		Phe_GAA	0.280488	0.185273	0.000914
	Leu3_TAG	0.001287	0.000867	0.00045		Leu4_TAA	0.344828	0.178654	0.003503
	Gln2_CTG	0.002669	0.000793	0.000257		Trp_CCA	0.1417	0.139177	0.000896
	His_GTG	0.001605	0.000978	0.000449		Cys_GCA	0.141975	0.116084	0.001806
	Gln1_TTG	0.007834	0.001147	0.000278		Ser5_GGA	0.002965	0.000691	0.000791
	Leu5_CAA	0.011173	0.006838	0.000596		Ser1_TGA	0.050459	0.024499	0.000215
	Phe_GAA	0.011905	0.00508	0.00144		Val2A_GAC	0.074713	0.060269	0.000858
	Leu4_TAA	0.007126	0.001168	0.001252		Val2B_GAC	0.078167	0.04917	0.001307
	Cys_GCA	0.003282	0.001068	0.000514		Gly1_CCC	0.234906	0.225224	0.00154
	Tyr1_GTA	0.009877	0.005925	0		Gly3_GCC	0.175857	0.14632	0.002338
	Tyr2_GTA	0.006757	0.004422	0		Asp_GTC	0.068727	0.050887	0.000791
	Leu3_TAG	0.001787	0.001631	0.000372		Leu1(P)_CAG	0.09084	0.08178	0.001338
	Gln2_CTG	0.002635	0.000854	0.000514		Leu2_GAG	0.093281	0.084775	0.001037
	His_GTG	0.005429	0.00104	0.000286		Arg2_ACG	0.00069	0.00088	0.000382
	Ile2_CAT	0	0	0.000329		Pro1_CGG	0.093117	0.12132	0.001433
	Met_CAT	0	0	0.000128		Gln2_CTG	0.077076	0.072267	0.000807
	Thr2_CGT	0.003498	0.000744	0.000678		His_GTG	0.164043	0.13441	0.001754
	Thr4_TGT	0.001115	0.000585	0.000284		Gln1_TTG	0.0882	0.074074	0.000916
	Asn_GTT	0.002058	0.000648	0.000249		fMet1_CAT	0.228752	0.21163	0.001753
	Lys_TTT	0.002732	0.000492	0.000271		fMet2_CAT	0.137255	0.215736	0
	Ser5_GGA	0.025742	0.0011	0.001072		Ile2_CAT	0.142857	0.036364	0.001792
	Leu1(P)_CAG	0.00468	0.000649	0.000375		Met_CAT	0.05042	0.014617	0.000659
	Leu1_CAG	0.003011	0.000546	0.000425		Ile1_GAT	0.080334	0.038634	0.001078
	Pro2_GGG	0.011224	0.001294	0.000887		Thr2_CGT	0.174083	0.140757	0.002232
	Arg4_TCT	0.008395	0.000768	0.001101		Thr1_GGT	0.179023	0.143625	0.001822
	Glu_TTC	0.0134	0.002562	0.000999		Thr3_GGT	0.172883	0.149262	0.00182
	Asp_GTC	0.002954	0.000529	0.000554		Asn_GTT	0.221859	0.204528	0.002033
	Ile1_GAT	0.017931	0.000615	0.000389		Lys_TTT	0.183425	0.143373	0.001814
	Leu5_CAA	0	0.000982	0
	Phe_GAA	0	0.003839	0
	Leu4_TAA	0	0	0
	Cys_GCA	0.003289	0.000829	0.000589
[truncated: 50 more columns]
