# Supplementary material for: A tRNA modification in Mycobacterium tuberculosis facilitates optimal intracellular growth
Source: eLife. 2023 Sep 27;12:RP87146. doi: 10.7554/eLife.87146 (PMC10531406; doi:10.7554/eLife.87146)
Supplement: Figure 6—source data 1. [file elife-87146-fig6-data1.xlsx]

## Sheet: Fig. 6
Figure 6A	Species	-1	1	2	3	4	5	6	7	8	9	10	11	12	13	14	15	16	17	17A	18	19	20	20A	20B	21	22	23	24	25	26	27	28	29	30	31	32	33	34	35	36	37	38	39	40	41	42	43	44
WT CMC	Leu5_CAA	-	1	0.467626	0.0544218	0.0134228	0	0.0197368	0.0440252	0.0185185	0.0414201	0.0231214	0.0797872	0.0259067	0	0.0153061	0.0344828	0.0193237	0.0327103	-	0.126531	0.0354331	0.0268199	0.0150943	-	0.0221402	0.00732601	0.0284698	0.0174825	0.00694444	0.00689655	0.0136054	0.02	0.00990099	0.00655738	0	0	0.00326797	0.00325733	0.0160256	0.0429448	0.185	0.294533	0.311893	0.936376	0.0116758	0.0019802	0.000837075	0.0015955
Termination	Phe_GAA	-	1	0.526316	0.0206186	0	0.0102041	0	0.010101	0.01	0.047619	0.110169	0.0852713	0.0227273	0	0.0075188	0.05	0.0604027	0.0858896	-	0.137566	0.015625	0.0447761	0.0195122	-	0.0509259	0.0567686	0.00434783	0.0128755	0	0.0127119	0	0.00840336	0.0325203	0	0	0	0	0.0120482	0.00796813	0.0456274	0.0471014	0.378378	0.302983	0.932306	0.0207098	0.00186974	0.00103767	0.0169336
	Leu4_TAA	-	1	0.615385	0	0	0	0	0	0	0.0714286	0.0666667	0	0.0625	0	0	0	0	0	-	0.272727	0	0	0	-	0.0434783	0	0.0416667	0.0769231	0	0	0	0.315789	0	0	0	0	0	0.05	0	0.183673	0.3875	0.157895	0.246032	0.947214	0.068306	0.00774593	0.000773994	0.00193125
	Trp_CCA	-	1	0.735192	0.0204778	0.00340136	0	0	0	0.00169779	0.00674536	0.00503356	0.013245	0.0114566	0	0.00972447	0.00161812	0.00322581	0.00641026	-	0.0265211	0.00311042	0.0153139	-	-	0.0253731	0.0175953	0.00437956	0.00145773	0.0057971	0.00144718	0.00432277	0	0.00143885	0	0	0.00143678	0.0252101	0.0165289	0.0122449	0.00675676	0.0237467	0.0548628	0.130152	0.872652	0.0220181	0.00121425	0.000134898	0.000943396
	Cys_GCA	-	1	0.525994	0.0209581	0.00595238	0.00884956	0.00877193	0.00291545	0.00867052	0.0114286	0.0250696	0.00277778	0.00552486	0.0189702	0.00806452	0.0362694	0.00258398	-	-	0.0102302	0.00761421	0.0100503	-	-	0.0316302	0.0214286	0.0186916	0.002331	0	0.00464037	0.00691244	0.00458716	0.00228833	0.00455581	0.00227273	0	0	0.00452489	0.00225734	0.00449438	0.00890869	0.129845	0.162338	0.86996	0.017016	0.0026904	0.00165289	0.00103199
	Ser2_CGA	-	1	0.731579	0.0865385	0.0280374	0.0138249	0.00913242	0.0309735	0.00877193	0.0806452	0.042471	0.0442804	0.125806	0.0828402	0.0505618	0.140097	0.0258824	-	-	0.114583	0.0204082	0.0219561	0.0457143	0.0402194	0.101806	0.0842105	0.0646976	0.0246914	0.0305851	0.0371319	0.0225282	0.00374065	0.00248756	0.0171149	0.00243902	0.00846433	0.00241254	0.0189349	0.0253749	0.00800915	0.0374449	0.0472193	0.0225641	0.274554	0.0161054	0.00654546	0.00578453	0.0170576
	Ser1_TGA	-	1	0.583333	0.0769231	0.0714286	0	0	0	0.0666667	0.0625	0.0588235	0	0.0555556	0.217391	0	0.08	0	-	-	0.107143	0.0344828	0.0645161	0.0606061	0.0833333	0.0526316	0.025641	0.152174	0.0612245	0.0576923	0.037037	0.0181818	0.0517241	0	0	0.0169492	0.0166667	0	0.0163934	0.016129	0.03125	0.157895	0.283019	0.320513	0.898239	0.0160462	0.00128205	0.00255755	0.00255102
	Tyr_GTA	-	1	0.747126	0.103093	0.0102041	0	0	0.02	0.0654206	0.0854701	0.064	0.015748	0.0155039	0.0152672	0.0296296	0.028777	0.0141844	-	-	0.134969	0.0632184	0	0.0169492	0.0432432	0.0159574	0.0456853	0.0390244	0.0420561	0.0316742	0.0133929	0.00444444	0.00881057	0.017316	0.0170213	0	0	0.0208333	0.0283401	0.012	0.0272374	0.0755396	0.175074	0.445724	0.971601	0.0666173	0.0125705	0.00150447	0.00128788
	Val3_CAC	-	1	0.266423	0.0118976	0.00225394	0.00745712	0.00267738	0.00650214	0.0058763	0.0267372	0.013401	0.00783765	0.0131215	0.00781143	0.0129853	0.0118952	0.00874404	-	-	0.0171875	0.00890438	0.0084453	-	-	0.0045854	0.00720789	0.00515788	0.0041343	0.00362002	0.00174455	0.000747105	0.000746547	0.0102217	0.00233444	0.00012285	0.000859212	0.000980993	0.00488102	0.00846945	0.00469653	0.00395826	0.00263189	0.00689082	0.000593683	0.0021327	0.000710395	0.000591646	0.000473093
	Val2_GAC	-	1	0.62293	0.0668041	0.00614439	0.0123061	0.00402955	0.0135807	0.0251857	0.0253344	0.0401752	0.0220089	0.0154159	0.0112166	0.0171025	0.00965845	0.00612131	-	-	0.0245624	0.0074084	0.0126347	-	-	0.00686831	0.0112316	0.00519683	0.00297927	0.00232618	0.00463082	0.000771208	0.00281979	0.00242936	0.00508841	0.0149123	0.00262467	0.0011236	0.00348345	0.00322421	0.00933661	0.0068326	0.00121862	0.0131088	0.000721067	0.00108043	0.0027535	0.00167324	0.00047784
	Val1_TAC	-	1	0.312856	0.0118899	0.00187383	0.00249221	0.00186567	0.00433436	0.00920245	0.0251196	0.0301624	0.01373	0.00850822	0.0039548	0.0133779	0.00609418	0.00496141	-	-	0.016269	0.00592992	0.0138224	-	-	0.0203125	0.0351759	0.0143635	0.00688638	0.000491642	0.00391773	0.0034163	0.0111004	0.00623501	0.00286944	0.00143267	0.00238209	0.0103725	0.0185099	0.0105311	0.0271715	0.0140536	0.00175362	0.00696561	0	0.00130435	0.00086881	0.000868056	0.000433839
	Gly1_CCC	-	1	0.371784	0.0697416	0.012985	0.00311915	0.0118662	0.0197885	0.0134128	0.0119276	0.0173636	0.0151062	0.0116901	0.025127	0.0265972	0.0100556	0.00578795	-	-	0.0127273	0.0058102	0.00526586	-	-	0.00954077	0.00907601	0.008003	0.00497698	0.00421261	0.00603448	0.0033141	0.0123651	0.0075794	0.0032378	0.00227327	0.00143369	0.000597015	0.0051081	0.0106946	0.00257883	0.00233891	0.00233345	0.00302431	0.00058126	0.00116117	0.000928074	0.00277649	0.00184757
	Gly3_GCC	-	1	0.578643	0.0647526	0.014302	0.00348723	0.0142729	0.0205665	0.0147822	0.0239302	0.0271825	0.0180852	0.00998403	0.00258913	0.0020538	0.00409079	0.00302592	0.0171333	-	0.0999185	0.0162583	0.0106479	-	-	0.0289297	0.0273364	0.0207449	0.00448501	0.00109398	0.00259794	0.00036358	0.00274526	0.00581904	0.00420491	0.00372944	0.000306435	0.000561482	0.00361103	0.0066185	0.00552681	0.0030555	0.0010008	0.00169847	0.000848515	0.000299386	0.00109655	0.00164212	0.00168902
	Gly2_TCC	-	1	0.463449	0.047973	0.00269542	0.000673401	0.00268637	0.00334672	0.00333556	0.00990753	0.0078637	0.0110175	0.00899165	0.00320102	0.0151324	0.00750939	0.00683654	-	-	0.0159021	0.00486914	0.011432	-	-	0.026362	0.0161383	0.0108324	0.00284252	0.00113572	0.00283126	0.00507042	0.00615902	0.00334821	0.00499722	0.00387168	0.0163221	0.0574359	0.0101523	0.00404449	0.0144494	0.00198906	0.00297472	0.00197922	0.00049456	0.000988142	0.00246427	0.00441609	0.00875486
	Ala3_CGC	-	1	0.256667	0.0246579	0.00923581	0.00341449	0.0098486	0.00888695	0.0135096	0.0243971	0.00944444	0.00689655	0.012934	0.00285094	0.0036521	0.00711792	0.00267881	0.0141291	-	0.098667	0.0146593	0.00940985	-	-	0.0135228	0.014568	0.0131506	0.00894632	0.00110327	0.00176212	0.000770331	0.00383688	0.00501745	0.00369485	0.00872563	0.00172061	0.00171766	0.00618799	0.00783317	0.000740427	0.00232166	0.00231628	0.00126183	0.00782473	0.000625586	0.000312695	0.0020803	0.00176513
	Ala2_GGC	-	1	0.215489	0.0248353	0.00764511	0.00320866	0.00825378	0.0098464	0.0146502	0.0246049	0.0157414	0.00546549	0.00763008	0.00128535	0.00219861	0.00337807	0.00264068	0.0295157	-	0.0372639	0.00877045	0.0079478	-	-	0.0166187	0.0195999	0.0129767	0.00238265	0.000634971	0.000634568	0.0004757	0.00253065	0.00102702	0.00157754	0.00267464	0.000864576	0.00243061	0.000705163	0.000939335	0.00195312	0.0017158	0.00163513	0.00155485	0.00464289	0.00920034	0.00707978	0.00174785	0.000379824
	Ala1_TGC	-	1	0.176714	0.00675081	0.00292654	0.000292569	0.00175234	0.00522952	0.0109195	0.023569	0.0333605	0.00753701	0.00402145	0.00240706	0.00346482	0.0031881	0.00264971	0.0130753	-	0.0758821	0.00886227	0.00713436	-	-	0.0124472	0.0204739	0.0106964	0.00272356	0.00361827	0.00135501	0.00180343	0.00247358	0.00179573	0.00201613	0.00111882	0.000223714	0	0.00467602	0.00399202	0.0107503	0.00588877	0.00174178	0.00130463	0.00108601	0	0.00151811	0.000216826	0
	Glu2_CTC	-	1	0.164302	0.00856269	0.00345388	0.0024321	0.00423814	0.00701403	0.00438947	0.00968188	0.0242915	0.00860092	0.00965361	0.0176646	0.0137539	0.0119587	0.00808771	-	-	0.00660596	0.00142628	0.00213485	0.00301525	0.00581908	0.0116765	0.0145973	0.0137195	0.000677048	0.00135227	0.00303337	0.000168492	0.000841751	0.000504796	0.000168237	0	0.000336361	0.00151133	0.000503525	0.00401204	0.00333222	0.00365206	0.00479101	0.00558567	0.000164258	0.000328407	0.00114811	0.00065563	0.000655201
	Asp_GTC	-	1	0.18808	0.0156313	0.004245	0.00342466	0.0101695	0.0155084	0.0137464	0.0245515	0.0058205	0.00392744	0.0105477	0.00368732	0.00422251	0.00963636	0.00452489	0.00700935	-	0.0771272	0.0171177	0.0138264	0.028125	-	0.160766	0.0858307	0.0227273	0.00628638	0.000930449	0.00162564	0.000116104	0.00104384	0.000811218	0.000231723	0.00138841	0.000462588	0.000577901	0.00196101	0.00276084	0.00696824	0.00804533	0.00529756	0.00292201	0.000561608	0.000449085	0.000673174	0.000112183	0.000448531
	Glu1_TTC	-	1	0.190737	0.0183139	0.00126143	0.00283019	0.00500626	0.005291	0.0110803	0.023738	0.0447761	0.0116312	0.0172846	0.0339348	0.0192816	0.0214526	0.0117497	0.0178123	-	0.0167736	0.00417588	0.00220588	0.00657414	0.00773134	0.0154615	0.0211874	0.0171625	0.000914495	0.00159781	0.00363884	0.000227376	0.000908678	0.000454133	0.000227015	0.000453823	0	0	0.00384268	0.00851636	0.0596417	0.0843304	0.0297697	0.00465896	0.000744879	0.000372301	0.00055814	0.000186012	0.000557724
	Leu1_CAG	-	1	0.509098	0.0219614	0.00188964	0.00451467	0.00187758	0.0184298	0.0209311	0.0542662	0.024309	0.0173429	0.0316857	0.0238169	0.0110125	0.0174331	0.0231944	-	-	0.174903	0.0234209	0.0172053	0.0196034	-	0.0163677	0.00379719	0.0116998	0.010701	0.006509	0.0113685	0.00405896	0.0136957	0.00939261	0.0127756	0.00349076	0.00713558	0.00728597	0.0108108	0.018664	0.0343388	0.00509626	0.0111982	0.0781142	0.133572	0.0158451	0.00263389	0.00102324	0.00218787
	Leu2_GAG	-	1	0.540305	0.0783133	0.03861	0.020794	0.0148976	0.0182815	0.0437063	0.172214	0.0598639	0.0442133	0.071256	0.0482759	0.0202703	0.0347826	0.043659	-	-	0.313837	0.0416951	0.0412844	0.0468457	-	0.0378606	0.0130486	0.0243056	0.0231769	0.00840807	0.0262009	0.00596853	0.0212427	0.0151674	0.0318987	0.0159442	0.0185819	0.0252622	0.0428832	0.0364835	0.028608	0.00509771	0.0175292	0.109955	0.225101	0.035268	0.0030454	0.00741962	0.0156884
	Leu3_TAG	-	1	0.51145	0.0296296	0.00735294	0	0	0.00729927	0.0214286	0.102564	0.037037	0.0299401	0.0722222	0.027027	0.021164	0.0307692	0.0298507	0.0737327	-	0.352239	0.0317919	0.0253521	0.0247253	-	0.0319149	0.0131234	0.035443	0.0435835	0.0439815	0.0421286	0.0109649	0.00653595	0.00863931	0.00430107	0.00641026	0.0105708	0.0287474	0.0375494	0.0212766	0.0784314	0.0226481	0.0188034	0.10687	0.178168	0.026862	0.00243605	0.00484848	0.00121065
	Arg2_ACG	-	1	0.640034	0.039604	0	0.000824402	0.00492207	0.00570963	0.00969305	0.0190174	0.0322086	0.0390567	0.0145243	0.0192308	0.0222841	0.00760193	0.0102599	-	-	0.030504	0.0156658	0.00390117	0.00902062	-	0.0542352	0.0595989	0.0327051	0.00879121	0.00219298	0.00761697	0.0075594	0.0164631	0.017736	0.00725013	0.00309757	0.00308801	0.00358974	0.000512558	0.00459184	0.0125945	0.0075	0.0220049	0.0704545	0.825008	0.106658	0.0129059	0.00223948	0.000629459
	Arg3_CCG	-	1	0.463254	0.0597826	0.00617284	0.00230947	0.00535988	0.00229183	0.00908403	0.0163812	0.0535588	0.0438005	0.0152621	0.0425667	0.0431611	0.0266272	0.0116959	-	-	0.0144092	0.0142045	0.00621118	0.0161111	-	0.143673	0.0522994	0.0254833	0.00784656	0.00477223	0.00603709	0.000861698	0.00257843	0.0102084	0.00254561	0.00296108	0.00253165	0.00084317	0.0016835	0.0181818	0.00575185	0.00205002	0.0125506	0.0389105	0.570162	0.0158025	0.00393507	0.0022902	0.0021221
	Pro1_CGG	-	1	0.907011	0.044429	0.00311419	0.00241629	0.00137883	0.00650685	0.0125127	0.0244144	0.0088293	0.00455729	0.0064683	0.00161447	0.00577849	0.00701307	0.00507453	0.00504891	0.0096875	0.0243902	0.00936273	0.00510817	-	-	0.0211765	0.0243902	0.0243561	0.00695024	0.00332502	0.00605894	0.00137514	0.00274273	0.00164294	0.00463342	0.0097166	0.00456744	0.00160944	0.00719041	0.0203496	0.0128766	0.00128601	0.00791018	0.0446124	0.684656	0.00527644	0.000687758	0.00228728	0.000761847
	Pro2_GGG	-	1	0.824308	0.0274071	0.00142789	0.000713436	0.00213574	0.00354694	0.00727699	0.0120594	0.00553505	0.00687128	0.0119937	0.00360767	0.00448934	0.00757407	0.00222272	0.00442576	0.0139647	0.0163125	0.00703325	0.00656363	-	-	0.0106829	0.0111848	0.011466	0.0010227	0.000204499	0.000613121	0.00040858	0.00346091	0.00122001	0.00586214	0.00201735	0.00201329	0.00381067	0.0020016	0.00458259	0.00238521	0.00158762	0.00375642	0.00628684	0.0589758	0.0335894	0.00709597	0.00247744	0.00317516
	Pro3_TGG	-	1	0.889946	0.0466321	0.00129366	0	0.00129199	0.003861	0.00128535	0.0250627	0.0220588	0.00970874	0.0131737	0.00119617	0.00238663	0.0152761	0.00351288	0.00233645	0.00925926	0.0237288	0.0100671	0.00886918	-	-	0.0163577	0.0182013	0.0147679	0.00524659	0	0.00104822	0	0.00209205	0.00208768	0.00104275	0	0	0	0.00724638	0.017294	0.0199402	0.0147348	0.0164251	0.0345149	0.537532	0.0089782	0.00170721	0.000852878	0.00127768
	Gln2_CTG	-	1	0.53343	0.046986	0.007281	0.00700407	0.00762332	0.00756564	0.0161996	0.019111	0.00661263	0.00804063	0.0168504	0.00496792	0.00514827	0.0150101	0.00323494	0.00562927	-	0.0758082	0.00865721	0.00440125	-	-	0.00836516	0.00560579	0.00682471	0.0058918	0.00142628	0.0119782	0.00316067	0.00157784	0.00087581	0.00209754	0.00069869	0.00122121	0.00347705	0.00173551	0.00740741	0.00291996	0.000343407	0.00597372	0.0399803	0.168981	0.100661	0.0047532	0.00158189	0.00230666
	His_GTG	1	0.416204	0.0291595	0.022515	0.0120681	0.0178945	0.0121671	0.0160379	0.0149088	0.0159842	0.0165805	0.0110733	0.00990934	0.0190279	0.0180747	0.0157905	0.00417994	0.0191332	-	0.0903925	0.0146982	0.0124417	-	-	0.0191525	0.0238253	0.0223229	0.00466913	0.00192833	0.00336323	0.00287448	0.00413486	0.00506329	0.00299732	0.00110306	0.000472515	0.00204338	0.00624805	0.00959158	0.00584436	0.00276074	0.00290564	0.0174305	0.0955423	0.00433018	0.00108137	0.00242718	0.00268962
	Gln1_TTG	-	1	0.877942	0.27907	0.00933998	0.00433974	0.0122474	0.0221557	0.00476758	0.0141011	0.00700117	0.00982091	0.0214811	0.00617978	0.0127565	0.0179739	0.00703083	0.0117584	-	0.0199057	0.00417319	0.00312013	-	-	0.00568769	0.0061665	0.00102669	0.00204918	0.00357325	0.00507872	0.00253293	0.0060423	0.00600601	0.00547536	0.00099453	0.00297472	0.00395062	0.00832517	0.00729217	0.0274232	0.0515695	0.0180537	0.0219638	0.190941	0.11855	0.0109356	0.00121359	0.000909366
	fMetA_CAT	-	1	0.283156	0.0197477	0.0225201	0.00533333	0.0172956	0.0205339	0.0116692	0.0149925	0.0162242	0.0107004	0.0139089	0.00808754	0.0163781	0.0142989	0.0136488	0.00857014	-	0.0259227	0.00524476	0.00218055	0.0254994	-	0.164714	0.0862796	0.0115422	0.00351438	0.00191326	0.00444444	0.00190114	0.00221309	0.00346566	0.00719425	0.0009375	0.00466563	0.00186278	0.000310366	0.00340241	0.00706388	0.007922	0.00454959	0.00722674	0.0107239	0.109313	0.0130924	0.00287206	0.00648508
	fMetB_CAT	-	1	0.297619	0	0	0	0	0	0	0.0454545	0.0434783	0.0107527	0.03125	0.0103093	0.020202	0.0294118	0.0377358	0.0619469	-	0.117188	0.030303	0.0222222	0.0217391	-	0.0980392	0.0946746	0.0116959	0.00581395	0	0	0	0.00578035	0.0114286	0	0	0	0.0112994	0.0166667	0.230769	0.81129	0.687264	0.0131906	0.00593766	0.00590261	0.0466589	0.00975157	0.000464145	0.00115902
	fMetC_CAT	-	1	0.887066	0.0407532	0.007488	0.00458686	0.0031119	0.0024707	0.00735756	0.0157826	0.0171543	0.0065869	0.00874566	0.00607287	0.00568316	0.00652826	0.00339957	0.00303863	0.00413175	0.0119595	0.0049774	0.00608439	-	-	0.0186384	0.0246027	0.0108754	0.00188081	0.0017702	0.0056009	0.00117215	0.00164894	0.00122191	0.00301907	0.000423549	0.000476266	0.00074031	0.00079256	0.00645703	0.00371339	0.00406292	0.00595454	0.00386837	0.000773076	0	0.000463631	0.000308992	0.000669034
	Ile1_GAT	-	1	0.201901	0.0120457	0.00101978	0.00264443	0.00505971	0.0102163	0.0124629	0.0246961	0.026301	0.013894	0.0163994	0.00938628	0.0115968	0.019076	0.0217429	0.00527929	-	0.0136066	0.00384873	0.003003	0.0282101	-	0.181963	0.0901412	0.0145083	0.00284596	0.00153919	0.00447902	0.0011773	0.00620101	0.0047741	0.00922935	0.0200113	0.0011293	0.00112803	0.00191398	0.00269481	0.0049162	0.0112682	0.00275421	0.0119734	0.00455087	0.00129856	0.000972973	0.000864118	0.000323939
	Arg5_CCT	-	1	0.410095	0.0579495	0.0218023	0.00578035	0.00574713	0.0265734	0.00969529	0.0190217	0.0353866	0.0280255	0.0162907	0.013597	0.0158151	0.0179211	0.00593824	-	-	0.0105758	0.013905	0.0034642	0.020362	-	0.0515021	0.033195	0.0143149	0.00102145	0.00305499	0.00607287	0.0020202	0.010989	0.0039801	0.000994036	0.00198413	0	0.0204082	0.00867052	0.00669857	0.00476191	0.00190114	0.00848256	0.0175926	0.000925069	0.000924214	0.00184502	0	0.00367647
	Ser3_GCT	-	1	0.359862	0.0170068	0.00338983	0.00337838	0.003367	0.01	0.00990099	0.0471698	0.0154799	0.0471976	0.034188	0.0487805	0.016	0.0234375	0.00775194	-	-	0.0349127	0.00742574	0.0122249	0.0308057	0.0117096	0.00928074	0.0159817	0.0288248	0.0623701	0.00824742	0.020202	0.00201613	0.00201207	0.00996016	0.00396825	0.0213592	0.00386847	0.0189753	0.0204461	0.014652	0.0215054	0.0141343	0.0519263	0.0401929	0.233046	0.0205314	0.0482759	0.00343643	0.0124434
	Arg4_TCT	-	1	0.4103	0.0797788	0.0101642	0.00852713	0.0242057	0.0221893	0.00952381	0.0144404	0.030112	0.0138122	0.0156356	0.0074224	0.0146277	0.0144168	0.0211674	0.00826972	-	0.0296296	0.0334129	0.00652045	0.0276657	-	0.0513942	0.0245333	0.015748	0.00522193	0.00519481	0.00465357	0.00871348	0.0116515	0.0060423	0.00401204	0.00150225	0.0015	0.00049975	0.00199501	0.00248756	0.0171149	0.00679942	0.0057943	0.00909091	0.0201594	0.0553587	0.00659921	0.0017567	0
	Thr2_CGT	-	1	0.177322	0.0445831	0.00839965	0.0013245	0.00395778	0.00915033	0.015444	0.0222315	0.029316	0.0183853	0.0184386	0.0104814	0.0134048	0.014345	0.00376081	0.0199042	-	0.0382843	0.00528914	0.00526131	-	-	0.013836	0.0239703	0.0129957	0.00596224	0.00264288	0.00460375	0.000985545	0.00587851	0.00455136	0.00997747	0.007031	0.00159541	0.00286351	0.000318066	0.00757576	0.00189036	0.00188679	0.0105787	0.00985829	0.0861486	0.0111359	0.02152	0.00379919	0.00270636
	Thr1_GGT	-	1	0.172403	0.0221346	0.00196701	0.0015108	0.0030125	0.00747496	0.0229331	0.0369954	0.05866	0.0289315	0.0211454	0.0168296	0.0266201	0.0252436	0.00965116	0.0178164	-	0.0421179	0.0100715	0.00965251	-	-	0.0126019	0.0148148	0.00601473	0.00669551	0.00563351	0.0121421	0.00292575	0.00701262	0.0119766	0.00649031	0.011855	0.00232671	0.001162	0.00682824	0.00364124	0.00219906	0.0034302	0.00934491	0.010831	0.00335008	0.00102259	0.00120706	0.000649531	0.00064911
	Thr4_TGT	-	1	0.352211	0.0577485	0.00725689	0.00433526	0.0163468	0.0153954	0.0110727	0.0196744	0.0403646	0.0204082	0.0138365	0.00625	0.0086741	0.00493218	0.00976801	-	-	0.0102719	0.0119403	0.0112161	-	-	0.0264368	0.0354767	0.0131291	0.00327154	0.00326087	0.000543183	0.000542888	0	0.0010846	0.00485699	0.000539374	0.00161551	0.00107585	0.00214708	0.00374332	0.0137131	0.00576822	0.0149793	0.0117407	0.0020377	0.00152594	0.00101626	0.00253421	0.000506586
	Lys2_CTT	-	1	0.48089	0.0719158	0.00368932	0.00251792	0.00520231	0.00479386	0.0182605	0.03048	0.0587528	0.023486	0.0155244	0.00770239	0.0143757	0.0125997	0.00460391	0.0460397	-	0.220701	0.0247468	0.0189702	-	-	0.0231635	0.0289203	0.012377	0.00400379	0.0019979	0.0045012	0.0124057	0.00483539	0.0132981	0.00725587	0.00251307	0.00230669	0.0033983	0.000599341	0.00635236	0.00503654	0.00462007	0.0329848	0.0178321	0.0300643	0.0899876	0.0355269	0.00285307	0.00174051
	Asn_GTT	-	1	0.685996	0.184055	0.00470921	0.00398687	0.011361	0.0159708	0.00859534	0.0184281	0.0168086	0.00908501	0.00580645	0.00534759	0.00995341	0.00881612	0.00625782	0.0141888	-	0.117743	0.0167677	0.0098905	-	-	0.0116949	0.0105354	0.00241213	0.00223483	0.00137339	0.00256849	0.00273224	0.00475867	0.00959434	0.0220576	0.00279055	0.000820075	0.00163747	0.00114491	0.00277279	0.00519228	0.00932326	0.0184601	0.0141546	0.002792	0.0009298	0.000309837	0.000309741	0.00123743
	Lys1_TTT	-	1	0.20062	0.0555962	0.0065407	0.0064982	0.0121255	0.0175193	0.0305707	0.0478655	0.0233733	0.0143213	0.0123001	0.00793167	0.010863	0.00718993	0.00595593	0.0350575	-	0.174181	0.0281365	0.0207769	-	-	0.027668	0.0355781	0.0141962	0.00622407	0.000829187	0.00618047	0.00492005	0.0189059	0.0166139	0.00394011	0	0.00314218	0.010878	0.01	0.00839054	0.11329	0.0895936	0.0722651	0.0215204	0.0159516	0.105975	0.0181072	0.000964785	0.00264614
Figure 6B	Species	-1	1	2	3	4	5	6	7	8	9	10	11	12	13	14	15	16	17	17A	18	19	20	20A	20B	21	22	23	24	25	26	27	28	29	30	31	32	33	34	35	36	37	38	39	40	41	42	43	44
truB CMC	Leu5_CAA	-	1	0.412844	0.0521739	0.0254237	0	0.0166667	0.0163934	0	0.016129	0.015873	0	0.0232558	0	0.0300752	0.0431655	0	0.0479452	-	0.0641026	0.025	0.0243902	0.0179641	-	0.0233918	0.0228571	0.0277778	0.0322581	0.00534759	0.010582	0.0104712	0.0154639	0.0152284	0.0100503	0	0	0.005	0.00990099	0	0.0194175	0.179283	0.246246	0.271335	0.933236	0.0115523	0.00187374	0.000288184	0.00158251
Termination	Phe_GAA	-	1	0.666667	0.0204082	0	0.0392157	0	0.0377358	0.0185185	0.0357143	0.111111	0.0454545	0	0	0.0149254	0.0428571	0.0410959	0.141176	-	0.132653	0.029703	0.0471698	0.0363636	-	0.0756303	0.0555556	0.00787402	0.0078125	0	0	0.00775194	0.00769231	0.00763359	0.0223881	0	0	0.00740741	0	0.00735294	0.0144928	0.0416667	0.456604	0.313472	0.91782	0.0142707	0.00104822	0.00167434	0.0121976
	Leu4_TAA	-	1	0.333333	0	0	0	0	0	0	0	0.1	0	0	0	0	0	0	0.0909091	-	0.214286	0	0.125	0.0588235	-	0	0.0555556	0	0.0526316	0	0	0	0	0	0	0	0	0	0	0.05	0	0.444444	0.234043	0.318841	0.946136	0.0560059	0.00586081	0	0
	Trp_CCA	-	1	0.73741	0.0347222	0	0	0	0	0	0.0136986	0.0101695	0.0166667	0.00990099	0	0.00980392	0	0	0.00325733	-	0.0345912	0.0124224	0.00617284	-	-	0.0151976	0.0266272	0.00588235	0.00584795	0	0.00581395	0.00289855	0.00289017	0.00288184	0	0	0	0.00857143	0.00849858	0	0.00282486	0.0111732	0.0603675	0.155211	0.868013	0.0248288	0.00114025	0	0.00113895
	Cys_GCA	-	1	0.48	0.0458015	0.0367647	0.0144928	0.00719425	0	0.027972	0.0137931	0.0522876	0.00649351	0.0128205	0.0126582	0	0.0246914	0.0181818	-	-	0.0178571	0.00591716	0.0116959	-	-	0.0284091	0.0222222	0.010989	0.0162162	0.0106952	0.010582	0.00526316	0.0104167	0	0.0153846	0	0.00510204	0	0.00507614	0	0.0199005	0.0049505	0.147679	0.179931	0.869231	0.0155902	0.00222222	0.0022173	0.00132861
	Ser2_CGA	-	1	0.753425	0.109756	0.0786517	0.0326087	0	0.0107527	0.03125	0.111111	0.027027	0.0512821	0.10687	0.0902778	0.0588235	0.203125	0.0634146	-	-	0.0848214	0.00884956	0.0131004	0.041841	0.0842912	0.0968858	0.0796178	0.0654762	0.0204082	0.022792	0.0330579	0.013587	0	0.00808625	0.00536193	0	0.0026738	0.00531915	0.0208333	0.0204082	0.010101	0.0317848	0.0285036	0.0410023	0.273179	0.0242326	0.00482315	0.0235479	0.0108696
	Ser1_TGA	-	1	0.666667	0	0	0	0	0.25	0	0	0.2	0	0	0	0	0	0	-	-	0.285714	0.125	0	0	0.111111	0	0	0	0.307692	0.0714286	0	0	0	0	0.125	0	0	0	0.0588235	0.0555556	0	0.181818	0.3125	0.319149	0.938882	0.0203822	0.0025413	0.00253485	0.00504414
	Tyr_GTA	-	1	0.694444	0.162791	0.0227273	0.0222222	0.0425532	0.0208333	0.0588235	0.0892857	0	0.0175439	0	0.0338983	0.0327869	0.046875	0	-	-	0.111111	0.04	0.0131579	0	0.05	0.0123457	0.0581395	0.0227273	0.0222222	0.0217391	0	0.0107527	0.0106383	0.0105263	0.0206186	0.0102041	0	0.010101	0.019802	0.00980392	0.0377358	0.0701754	0.219178	0.485915	0.972086	0.0626497	0.012824	0.000817884	0.00136129
	Val3_CAC	-	1	0.233143	0.0107748	0.00459653	0.00558659	0.00404654	0.0055332	0.008726	0.02622	0.0112818	0.0066762	0.00616114	0.00775923	0.0168747	0.0161474	0.00946159	-	-	0.0239666	0.00742034	0.0133506	-	-	0.00471496	0.00638842	0.00634786	0.00232214	0.00168599	0.00377913	0.00272194	0.00167224	0.00890823	0.00124146	0.000206868	0.00103327	0.00185644	0.00777732	0.0107309	0.00683692	0.0081771	0.00258603	0.00652174	0.000592534	0.000197472	0.000789266	0	0.000197278
	Val2_GAC	-	1	0.580454	0.0510103	0.00461589	0.00882353	0.000326691	0.00906442	0.0143586	0.0169385	0.0295282	0.0132172	0.0121662	0.00998825	0.0167533	0.00915856	0.0115983	-	-	0.0304443	0.00816105	0.0147414	-	-	0.00744879	0.00896388	0.0026295	0.0010507	0.00261986	0.00469361	0.00286011	0.00414293	0.00412584	0.00513084	0.0104087	0.00227963	0.00252653	0.00602712	0.00275482	0.00597461	0.00322581	0.000248077	0.0103118	0.000736016	0	0.00146987	0.000978953	0.000489237
	Val1_TAC	-	1	0.299429	0.00906002	0.00225989	0.00225479	0.00112613	0.00448431	0.0110865	0.0206297	0.0191693	0.0126183	0.00626959	0.00623053	0.00721649	0.00512821	0.0111562	-	-	0.0323847	0.00971817	0.015311	-	-	0.0333025	0.0304933	0.0184859	0.00612423	0.000874126	0.00348432	0.00949094	0.0102477	0.00170503	0.0059322	0.00084674	0.00337553	0.0100251	0.0115607	0.00493016	0.0161681	0.0088141	0.00319489	0.0126183	0	0.00626959	0.000783085	0	0.00234375
	Gly1_CCC	-	1	0.31544	0.0600907	0.02	0.00552486	0.0114691	0.0161204	0.0101064	0.012605	0.0225873	0.0161616	0.00950475	0.0277237	0.0269759	0.0158361	0.00968635	-	-	0.0198915	0.00762674	0.00579839	-	-	0.0118995	0.0121898	0.00948685	0.00557461	0.00511945	0.00929839	0.00921273	0.0241112	0.0117124	0.00801282	0.00279664	0.0035828	0.0031746	0.00434611	0.0128705	0.00155763	0.00310559	0.00155039	0.00116144	0.00154619	0.000386399	0.000772201	0.00154202	0.00115518
	Gly3_GCC	-	1	0.571741	0.0629635	0.0143102	0.00510678	0.0188278	0.0264597	0.0205589	0.03331	0.0330221	0.0176815	0.00725881	0.000791244	0.00223684	0.00354005	0.00209342	0.0193739	-	0.0995841	0.0175916	0.0145398	-	-	0.0353868	0.0285085	0.0161889	0.00420988	0.00174252	0.00621371	0.00456297	0.00944154	0.00807014	0.0060408	0.00678666	0.00157125	0.00449702	0.0142623	0.00536758	0.00619166	0.00398482	0.00142113	0.00170245	0.000472679	0.000378	0.000566679	0.000849297	0.000754361
	Gly2_TCC	-	1	0.437218	0.0530488	0.00666263	0.003621	0.00240819	0.00717274	0.00594177	0.0134818	0.0110145	0.0131579	0.0107527	0.00897364	0.0154611	0.00929978	0.012959	-	-	0.0247499	0.00887265	0.0113519	-	-	0.0405941	0.0250965	0.00671141	0.00429594	0.000477099	0.00142925	0.00190204	0.00520341	0.0056444	0.0125406	0.00370199	0.00780533	0.038835	0.00918233	0.00131004	0.00736888	0.00259403	0.00215703	0.00258176	0.000430108	0.00171747	0.00214225	0.00553899	0.00212585
	Ala3_CGC	-	1	0.242904	0.0255319	0.00791557	0.00472689	0.00910747	0.0110654	0.0122013	0.0167458	0.00645642	0.00567901	0.010989	0.00121951	0.00461277	0.00794798	0.00264233	0.011868	-	0.0857205	0.0132762	0.00975403	-	-	0.0193387	0.0131336	0.00955285	0.00946245	0.00160804	0.00200602	0.00140224	0.00239808	0.0041791	0.00376685	0.00903733	0.00332876	0.0100795	0.0267874	0.0128492	0.00204423	0.00314932	0.00203365	0.00110803	0.00441258	0.000367579	0.000367444	0.000367309	0.000367175
	Ala2_GGC	-	1	0.213368	0.0212181	0.0074103	0.00330418	0.0100058	0.00896262	0.0133584	0.0236958	0.0169736	0.00359842	0.00287047	0.00035868	0.00143267	0.00214439	0.00267332	0.0295745	-	0.0290512	0.00816123	0.00727513	-	-	0.0178629	0.0172359	0.00948467	0.00173584	0.000473186	0.00173201	0.00110097	0.00407268	0.00218818	0.00265004	0.00419124	0.00216853	0.00401111	0.00322928	0.00260736	0.000766284	0.00168299	0.0013751	0.000915891	0.00274014	0.00725404	0.00241218	0.000903751	0.000150602
	Ala1_TGC	-	1	0.178935	0.0100711	0.00118343	0.000591366	0.000591017	0.00353357	0.0104895	0.0238908	0.0456026	0.0107411	0.000536769	0.00214248	0.00320342	0.00319319	0.00159405	0.0115546	-	0.0801932	0.00862069	0.0136986	-	-	0.0162639	0.0200364	0.00768188	0.000451671	0.00135318	0.00135135	0.00403769	0.00134409	0.00401606	0.00178174	0.000890076	0.00133333	0.000444247	0.00837004	0.0100305	0.00304348	0.00605013	0.000863558	0.000862813	0	0	0	0	0
	Glu2_CTC	-	1	0.168831	0.00553505	0.00641613	0.00228624	0.00273598	0.00679348	0.00316027	0.00583483	0.0154662	0.00483729	0.0108743	0.0183604	0.0159664	0.0205761	0.00572831	-	-	0.00690776	0.000812018	0.0016214	0.00484066	0.00321673	0.0115262	0.0171875	0.0168971	0.0042065	0.00494673	0.00979653	0.000376648	0.000376506	0.000376364	0.000376223	0.0011274	0.000751033	0.00224803	0.00261584	0.00409378	0.00296846	0.00590188	0.00257542	0.00256881	0	0	0.00109971	0	0
	Asp_GTC	-	1	0.167271	0.00974359	0.00484818	0.00406607	0.0075662	0.0131906	0.00961302	0.0198115	0.0045695	0.00215983	0.00667461	0.00142823	0.00426641	0.00799436	0.00468055	0.0072026	-	0.0860055	0.0154715	0.0101407	0.0283531	-	0.16025	0.0772826	0.0182041	0.0102952	0.00226586	0.00451128	0.000901442	0.00269703	0.00104775	0.000897263	0.00119492	0.00119349	0.00519442	0.0115887	0.00394506	0.00595498	0.0062067	0.00172911	0.00416129	0.000286903	0.000286821	0.000716538	0	0
	Glu1_TTC	-	1	0.18916	0.00999474	0.00105097	0.00262055	0.00521376	0.00775996	0.0172852	0.0174825	0.0356455	0.013308	0.0126701	0.0264961	0.0183856	0.0219298	0.00998697	0.0208333	-	0.0154877	0.00499792	0.0016632	0.00414079	0.00658165	0.0177778	0.02019	0.0144362	0.00543267	0.00617046	0.0170584	0.00113593	0.000378501	0.00113422	0	0	0.000755572	0.000755002	0.00934929	0.0074239	0.0619777	0.0853503	0.0335488	0.00550964	0.000611808	0	0.00030581	0.000305717	0
	Leu1_CAG	-	1	0.53763	0.0216049	0.00351494	0.00567934	0.00304878	0.0133219	0.0206229	0.0411622	0.0209403	0.0120999	0.021764	0.0124434	0.00525131	0.010026	0.0121056	-	-	0.165851	0.014178	0.0101523	0.0135493	-	0.0130814	0.00260945	0.00691045	0.00884703	0.00284576	0.00790514	0.00281532	0.0080983	0.00940526	0.00577558	0.00164745	0.00410172	0.00516866	0.0126242	0.0181962	0.0231839	0.00766871	0.00987092	0.0520633	0.0903536	0.0101534	0.00258565	0.00236457	0.00150247
	Leu2_GAG	-	1	0.518395	0.0626959	0.0505952	0.04	0.0223464	0.0376344	0.0582278	0.234496	0.0635209	0.0581197	0.0487805	0.0435459	0.0107692	0.0312966	0.0562588	-	-	0.323501	0.0445455	0.0265487	0.039932	-	0.0399674	0.00728745	0.0213946	0.0186625	0.00694981	0.0189394	0.00677201	0.0184638	0.0138383	0.0276204	0.00773015	0.0111188	0.0143836	0.0356671	0.0232258	0.0164975	0.00693132	0.0136731	0.0715522	0.198798	0.0278652	0.00934996	0.013181	0.00957354
	Leu3_TAG	-	1	0.5	0.075	0	0	0	0	0	0.0909091	0.011236	0.0326087	0.08	0.0196078	0.0377358	0.0185185	0.0357143	0.0666667	-	0.310345	0.0695187	0.0209424	0.0304569	-	0.087963	0.00917431	0.0135747	0.0595745	0.0248963	0.090566	0.00749064	0.00373134	0.00740741	0.00369004	0.00367647	0.003663	0.0353357	0.0173611	0.027027	0.0721003	0.0477612	0.00593472	0.094086	0.105769	0.014218	0.0117096	0	0.00233645
	Arg2_ACG	-	1	0.629787	0.0342466	0.00273224	0.00408163	0.00541272	0.00538358	0.00933333	0.00924703	0.0219638	0.0276382	0.0136307	0.014652	0.0168067	0.00596659	0.00945627	-	-	0.0451467	0.0220751	0.00548847	0.0130011	-	0.0600815	0.0638704	0.0259981	0.0110193	0.00365965	0.00726612	0.0134409	0.015873	0.019879	0.0178268	0.011745	0.00666667	0.0090834	0.00574713	0.0097561	0.0314961	0.00470219	0.0237184	0.0730496	0.812973	0.0784745	0.0123144	0.0025289	0.000842257
	Arg3_CCG	-	1	0.439878	0.0478261	0.00719425	0.00572246	0.0042735	0.00425532	0.00843882	0.0220083	0.0459318	0.0342205	0.0112782	0.0397112	0.03708	0.0193182	0.00789177	-	-	0.0122494	0.0175055	0.00327154	0.0255048	-	0.143767	0.0646809	0.026512	0.00821693	0.003276	0.00731707	0.00324149	0.00403551	0.0111732	0.00634417	0.00316205	0.00393701	0	0.00157233	0.0124224	0.00923077	0.00306749	0.0143613	0.0385174	0.537323	0.0129439	0.00495376	0.00263505	0.00197239
	Pro1_CGG	-	1	0.898955	0.0446072	0.00199336	0.00198939	0.00462046	0.00525279	0.0116807	0.0332497	0.0105525	0.00616903	0.0067402	0.00122399	0.000611621	0.00848999	0.00302297	0.00839329	0.0118483	0.0276498	0.0125142	0.0118044	-	-	0.0326264	0.0181527	0.0157646	0.00522739	0.00468262	0.00414508	0.000517866	0.00412584	0.00410888	0.0106707	0.011552	0.00250501	0.002997	0.0137931	0.0263789	0.0165094	0.00235294	0.0102469	0.0346223	0.669048	0.00473934	0.000739973	0.00133018	0.000443197
	Pro2_GGG	-	1	0.81721	0.0269631	0.00283019	0.000942507	0	0.00141176	0.00561535	0.00881262	0.00690926	0.00275609	0.00502742	0.00273473	0.0045372	0.0112158	0.00044843	0.00357462	0.0171278	0.0164147	0.00472915	0.00428082	-	-	0.0151771	0.0153591	0.0114895	0.00163867	0.0004095	0.000409333	0.00204248	0.00163132	0.000814996	0.00284437	0.00162272	0.00121556	0.00323102	0.00602168	0.0036	0.00318979	0.00119474	0.00317586	0.00356013	0.0435112	0.0211111	0.000740192	0.00221566	0.00184298
	Pro3_TGG	-	1	0.886161	0.0468085	0.00423729	0	0	0.00421941	0.00420168	0.010395	0.0243408	0.00604839	0.00998004	0.00595238	0.00591716	0.00588235	0.00390625	0.00582524	0.0190476	0.0295749	0.00733945	0.00365631	-	-	0.0144144	0.0176991	0.0122378	0.00348432	0.00347222	0.00346021	0.00516351	0.00343053	0.0101868	0.00506757	0	0	0.00168634	0.00336134	0.0213816	0.0113821	0.0128411	0.00953895	0.0278207	0.485692	0.00474683	0	0	0.00157978
	Gln2_CTG	-	1	0.515544	0.0445545	0.0104969	0.010045	0.00448276	0.00650908	0.0158463	0.0182059	0.00918334	0.0100649	0.0175439	0.00412961	0.00379747	0.0155763	0.00557621	0.0110294	-	0.076662	0.00980392	0.00223589	-	-	0.0110558	0.00549753	0.00601093	0.00624491	0.00405625	0.015442	0.00923239	0.00289321	0.00445143	0.00650364	0.00129904	0.00259135	0.00618079	0.00512426	0.00939086	0.00253165	0.00101163	0.00453172	0.0168317	0.109544	0.0718085	0.005291	0.00101647	0
	His_GTG	1	0.374692	0.024964	0.0266355	0.00925926	0.0172884	0.0139076	0.0232252	0.0125487	0.0153387	0.024522	0.00783505	0.0126222	0.0191693	0.0172684	0.0211295	0.00534964	0.0180113	-	0.0944614	0.0140704	0.0128968	-	-	0.0191372	0.0218909	0.0180685	0.00588418	0.00798771	0.00913242	0.00454546	0.00811542	0.00567842	0.00446296	0.00267062	0.000889416	0.0085244	0.0176148	0.0105714	0.00483367	0.00283527	0.00395369	0.00812325	0.0600316	0.00157729	0.000525486	0.00157398	0.0015715
	Gln1_TTG	-	1	0.849593	0.271471	0.0145914	0.0029098	0.0105566	0.0188324	0.0111732	0.0146789	0.00365631	0.00364299	0.0170098	0.0123784	0.0139494	0.017138	0.0176768	0.0149254	-	0.0321027	0.00796178	0.0031746	-	-	0.010989	0.00701481	0.00388199	0.00155039	0.00309119	0.00308166	0.0038373	0.00382263	0.01059	0.00526712	0.00075188	0.0015015	0.00671141	0.00813609	0.00515085	0.0313614	0.0739274	0.0213178	0.0282486	0.142626	0.0905531	0.00777076	0.00193892	0.000968523
	fMetA_CAT	-	1	0.25461	0.0187891	0.0217835	0.00608931	0.00805369	0.0184453	0.0130039	0.00645995	0.0114943	0.00760456	0.0044164	0.00377121	0.00872274	0.00742115	0.0182149	0.0102163	-	0.0206004	0.00351906	0.000586166	0.027366	-	0.150605	0.0838509	0.0139983	0.00305277	0.0021758	0.00433276	0.00388433	0.0012931	0.00343643	0.00851789	0.00127605	0.00423549	0.00379747	0.0037831	0.00792327	0.00703934	0.017094	0.00807428	0.00761218	0.00755467	0.0757075	0.00729661	0.0014572	0.00326797
	fMetB_CAT	-	1	0.275862	0	0	0	0	0	0.0333333	0.0625	0.030303	0	0	0	0.0294118	0	0	0.0285714	-	0.222222	0.0425532	0	0.0784314	-	0.190476	0.171053	0.05	0	0	0	0.0123457	0	0	0	0	0.0240964	0.0119048	0.0232558	0.306452	0.842038	0.690945	0.0105181	0.00849749	0.00537841	0.0261878	0.00853116	0.000370782	0.00148093
	fMetC_CAT	-	1	0.865857	0.0388325	0.0059291	0.00389545	0.00300676	0.00262402	0.00817945	0.0180114	0.0189828	0.00734771	0.00939188	0.00444133	0.008115	0.00610669	0.00413081	0.0036584	0.00917535	0.0184567	0.0088164	0.00678634	-	-	0.0241401	0.0228577	0.00869115	0.00237407	0.00277921	0.00938105	0.00507254	0.00785103	0.00550551	0.00339186	0.00129521	0.000298805	0.000995025	0.00376685	0.00835545	0.00420908	0.00438554	0.00349616	0.00164825	0.000387672	0.00058117	0.000677572	0.000580439	0.000580102
	Ile1_GAT	-	1	0.206955	0.00878675	0.00269633	0.00369375	0.00267917	0.0112583	0.0146819	0.0238853	0.0239353	0.0104583	0.011253	0.00904159	0.0148456	0.0128957	0.016998	0.00544413	-	0.0116114	0.00366817	0.000845785	0.0343044	-	0.18123	0.0900609	0.0114297	0.0057815	0.00139359	0.00317523	0.000991277	0.00335902	0.00393623	0.00974469	0.0155411	0.00229709	0.00267278	0.00776662	0.00471342	0.0056243	0.0105732	0.00332779	0.0100659	0.00291971	0.000182448	0.00109349	0.000364365	0.000364232
	Arg5_CCT	-	1	0.435811	0.0420712	0.00643087	0	0.0126984	0.0125392	0.0214724	0.035503	0.0342857	0.0223464	0.0137741	0.00547945	0.0188172	0.0132626	0.0156658	-	-	0.00777202	0.0178117	0.00506329	0.0527578	-	0.075388	0.0383795	0.0309917	0.00411523	0	0.00816326	0.00809717	0.012	0.015748	0	0	0.00196464	0.0211538	0.0114068	0.0131332	0.0147874	0.00184502	0.00550459	0.0144665	0.0036036	0	0	0	0.00179856
	Ser3_GCT	-	1	0.227273	0.0294118	0	0	0	0	0	0.0555556	0.0136986	0.0519481	0.0941176	0.076087	0.0107527	0.0510204	0.02	-	-	0.0740741	0	0.00917431	0.0267857	0.026087	0.00862069	0.0169492	0.0406504	0.075188	0.0291971	0.0214286	0	0	0	0.0140845	0.0273973	0	0.0135135	0.0198676	0.00657895	0.05	0.0123457	0.0414201	0.0342857	0.21875	0.0344828	0.0530612	0.0120968	0.0197628
	Arg4_TCT	-	1	0.382353	0.0615711	0.0125786	0.0144628	0.0358566	0.0195312	0.011583	0.0189394	0.045208	0.00180505	0.0142349	0.00881834	0.0224138	0.00684931	0.0184874	0.00998336	-	0.0290792	0.0251968	0.00936037	0.0331825	-	0.056899	0.0249653	0.00551724	0.00820793	0.00272851	0.00811908	0.00938338	0.00929615	0.00528402	0.00263505	0	0.00393701	0	0.00392157	0.0103493	0.0264484	0.0075	0.00990099	0.0146341	0.00966184	0.0471807	0	0.00229621	0.00229095
	Thr2_CGT	-	1	0.169046	0.0277575	0.00291333	0	0.00362845	0.00433526	0.0163468	0.0242718	0.0412234	0.0137705	0.0135834	0.00897436	0.0225564	0.0142063	0.0103912	0.0150512	-	0.0393291	0.0125642	0.011851	-	-	0.0226145	0.0226415	0.0132979	0.00581703	0.00316289	0.00784519	0.00208768	0.00622407	0.00618557	0.01222	0.0100806	0.00650976	0.00498256	0.00692726	0.0170233	0.00387597	0.00289855	0.004329	0.00668896	0.0597484	0.00846325	0.0140536	0.00219106	0.00043802
	Thr1_GGT	-	1	0.16289	0.0178057	0.0023511	0.00182529	0.0038961	0.00619515	0.0244271	0.0326431	0.0589179	0.0219731	0.0156698	0.015	0.0274841	0.0253451	0.0130161	0.020713	-	0.0522839	0.0145089	0.0146628	-	-	0.0185285	0.0200952	0.00560911	0.00609756	0.00519931	0.0104613	0.00307745	0.0083079	0.0196144	0.0136088	0.0200835	0.00606835	0.0102734	0.0196777	0.00753498	0.00443968	0.00578387	0.0106912	0.00969281	0.00282528	0.000742942	0.000297089	0.00074217	0.000593384
	Thr4_TGT	-	1	0.313343	0.0512091	0.00985915	0.0125174	0.0190996	0.0226667	0.015748	0.0305344	0.057554	0.00832342	0.0209546	0.0149083	0.00909091	0.0123457	0.00889878	-	-	0.03125	0.0138151	0.0156904	-	-	0.0264766	0.0372549	0.0163934	0.00575264	0.00571973	0.00190295	0.00567644	0.00283019	0.00934579	0.0110906	0.00276498	0.00183993	0.00366636	0.00274223	0.0108499	0.0107335	0.00267618	0.00532387	0.00617284	0	0.00263852	0.00175593	0.00175285	0
	Lys2_CTT	-	1	0.46395	0.0501241	0.000496032	0.0019802	0.00590551	0.00538424	0.0163698	0.0294393	0.0382022	0.0167919	0.0100612	0.00651891	0.00647668	0.0106792	0.00425351	0.0439203	-	0.184682	0.0195059	0.0213172	-	-	0.0287392	0.0328751	0.0132704	0.00323339	0.00176056	0.0049635	0.00753405	0.00490196	0.00744133	0.00540848	0.00142126	0.00396376	0.00282326	0.00365682	0.0163254	0.00796047	0.0146064	0.0224749	0.0102068	0.015967	0.0568375	0.0271739	0.000944287	0.00117897
	Asn_GTT	-	1	0.658452	0.167077	0.00490196	0.00325733	0.00607042	0.0131789	0.00988533	0.0140351	0.0115607	0.00612792	0.00419527	0.00794552	0.00899887	0.00891862	0.0051756	0.0138534	-	0.107677	0.0144277	0.00952683	-	-	0.0186974	0.0113986	0.00520993	0.00396825	0.0021322	0.00545289	0.00271903	0.00749625	0.00803093	0.0209668	0.00894661	0.00144092	0.00573066	0.00456361	0.00679887	0.00981767	0.0113699	0.0169029	0.0099865	0.00242326	0.00107585	0.000537634	0.000805802	0.000268528
	Lys1_TTT	-	1	0.221204	0.0438048	0.00868486	0.00616523	0.0109756	0.0214797	0.0378875	0.0418042	0.0278075	0.0137131	0.00732984	0.00830737	0.00619195	0.00920245	0.0101215	0.0481696	-	0.211845	0.0309051	0.0306705	-	-	0.0501355	0.0465116	0.00705581	0.00700637	0.0025413	0.00694006	0.00377121	0.0111871	0.0183038	0.00726832	0	0.00542169	0.0107271	0.0175644	0.0228833	0.132075	0.115503	0.0637336	0.0169766	0.00841683	0.0644919	0.0147765	0.00073828	0.00367782
[truncated: 48 more columns]
